# Supplementary material for: Exploring the Toxicological Relationship Between Diisononyl Cyclohexane-1,2-dicarboxylate and Atherosclerosis Through Network Toxicology, Machine Learning, and Multi-Dimensional Bioinformatics
Source: Int J Mol Sci. 2026 May 22;27(11):4668. doi: 10.3390/ijms27114668 (PMC13257353; doi:10.3390/ijms27114668)
Supplement: Supplementary file 1 [file ijms-27-04668-s001.zip]

Archive with 28 entries (25 files):
- 1. R scripts for ML/
- 1. R scripts for ML/1. SampleInfo_Correction.R
- 1. R scripts for ML/2. DifferentialAnalysis_Corrected.R
- 1. R scripts for ML/3. Gene_Drug_Intersection.R
- 1. R scripts for ML/4. Target_Gene_Extraction.R
- 1. R scripts for ML/5. LASSO_Feature_Selection.R
- 1. R scripts for ML/6. SVM_RFE_Feature_Selection.R
- 1. R scripts for ML/7. LASSO_RF_Intersection.R
- 1. R scripts for ML/8. GEO_Specified_Gene_DiffAnalysis.R
- 2. docking grid boxes/
- 2. docking grid boxes/ADAM8-4dd8.txt
- 2. docking grid boxes/CCL3_3FPU.txt
- 2. docking grid boxes/CCR2-5t1a.txt
- 2. docking grid boxes/CD36-5lgd.txt
- 2. docking grid boxes/CSF1R-6t2w.txt
- 2. docking grid boxes/CTSS-2h7j.txt
- 2. docking grid boxes/MMP1_1su3_0.txt
- 2. docking grid boxes/TLR1-2z7x.txt
- 3. GROMACS inputs/
- 3. GROMACS inputs/em.mdp
- 3. GROMACS inputs/ions.mdp
- 3. GROMACS inputs/ligand.itp
- 3. GROMACS inputs/ligand.pdb
- 3. GROMACS inputs/md.mdp
- 3. GROMACS inputs/npt.mdp
- 3. GROMACS inputs/nvt.mdp
- 3. GROMACS inputs/protein.pdb
- Supplementary Material.pdf
