# Supplementary material for: Exploring the Toxicological Relationship Between Diisononyl Cyclohexane-1,2-dicarboxylate and Atherosclerosis Through Network Toxicology, Machine Learning, and Multi-Dimensional Bioinformatics
Source: Int J Mol Sci. 2026 May 22;27(11):4668. doi: 10.3390/ijms27114668 (PMC13257353; doi:10.3390/ijms27114668)
Supplement: Supplementary file 1 [file ijms-27-04668-s001.zip › 1. R scripts for ML/1. SampleInfo_Correction.R]

# ===========================
# 参数设置部分
# ===========================

# 设置工作目录，确保路径正确
setwd("D:\\教程2025\\12.5分.113机器学习+shap\\13.添加样本信息，训练集数据")  

# 定义对照组和实验组样本信息文件路径
controlFile = "control.txt"       # 对照组样本信息
treatFile = "train.txt"           # 实验组样本信息

# 获取目录下所有以 "GSE" 开头且以 ".txt" 结尾的文件
gseFiles = dir(pattern = "^GSE.*\\.txt$")  
if (length(gseFiles) == 0) stop("未找到任何符合条件的 GSE 文件！")  # 检查是否有符合条件的文件

cat("读取到以下文件:\n")
print(gseFiles)  # 输出找到的所有 GSE 文件

# ===========================
# 加载必需的 R 包
# ===========================

# 加载 `limma` 包用于数据标准化和分析
library(limma)      
# 加载 `ggpubr` 包用于绘图
library(ggpubr)     
# 加载 `pROC` 包用于绘制 ROC 曲线
library(pROC)       

# ===========================
# 遍历每个 GSE 文件进行处理
# ===========================

# 初始化进度条
totalFiles = length(gseFiles)
progressBar = txtProgressBar(min = 0, max = totalFiles, style = 3)

# 遍历每个 GSE 文件
for (i in 1:totalFiles) {
  # 获取当前处理的 GSE 文件名
  currentFile = gseFiles[i]
  cat("\n正在处理文件:", currentFile, "\n")
  
  # 读取表达矩阵文件，并转换为数值矩阵
  expressionData = tryCatch({
    read.table(currentFile, header = TRUE, sep = "\t", check.names = FALSE)
  }, error = function(e) {
    cat("读取文件错误:", currentFile, "\n")
    return(NULL)
  })
  
  # 如果读取的文件为空，则跳过
  if (is.null(expressionData) || nrow(expressionData) == 0) {
    cat("警告: 文件", currentFile, "读取失败或数据为空，跳过处理\n")
    next
  }
  
  # 将数据转换为矩阵格式
  expressionDataMatrix = as.matrix(expressionData)
  rownames(expressionDataMatrix) = expressionDataMatrix[, 1]  # 设置基因名为行名
  expressionDataMatrix = expressionDataMatrix[, -1]  # 删除第一列基因名
  
  # 转换为数值矩阵并进行平均重复处理
  numericData = matrix(as.numeric(expressionDataMatrix), nrow = nrow(expressionDataMatrix), 
                       dimnames = list(rownames(expressionDataMatrix), colnames(expressionDataMatrix)))
  processedData = avereps(numericData)
  
  # 判断是否需要 log2 转换
  quantiles = quantile(processedData, c(0, 0.25, 0.5, 0.75, 0.99, 1.0), na.rm = TRUE)
  needLog = (quantiles[5] > 100) || ((quantiles[6] - quantiles[1]) > 50 && quantiles[2] > 0)
  
  if (needLog) {
    processedData[processedData < 0] = 0  # 小于0的值设为0
    processedData = log2(processedData + 1)  # 进行 log2 转换
  }
  
  # 对数据进行标准化处理
  normalizedData = normalizeBetweenArrays(processedData)
  
  # ===========================
  # 读取样本信息文件
  # ===========================
  
  controlSamples = tryCatch({
    read.table(controlFile, header = FALSE, sep = "\t", check.names = FALSE)
  }, error = function(e) {
    stop("读取对照组样本信息文件出错!")
  })
  
  treatSamples = tryCatch({
    read.table(treatFile, header = FALSE, sep = "\t", check.names = FALSE)
  }, error = function(e) {
    stop("读取实验组样本信息文件出错!")
  })
  
  # 提取对照组和实验组样本的数据，进行匹配
  controlSamplesNames = as.vector(controlSamples[, 1])
  treatSamplesNames = as.vector(treatSamples[, 1])
  
  # 确保所有样本在数据中存在
  missingControl = setdiff(controlSamplesNames, colnames(normalizedData))
  missingTreat = setdiff(treatSamplesNames, colnames(normalizedData))
  
  if (length(missingControl) > 0) {
    cat("警告: 对照组样本", missingControl, "在数据中未找到！\n")
  }
  
  if (length(missingTreat) > 0) {
    cat("警告: 实验组样本", missingTreat, "在数据中未找到！\n")
  }
  
  # 提取匹配的样本数据
  controlData = normalizedData[, controlSamplesNames[controlSamplesNames %in% colnames(normalizedData)]]
  treatData = normalizedData[, treatSamplesNames[treatSamplesNames %in% colnames(normalizedData)]]
  
  # 合并对照组和实验组数据
  combinedData = cbind(controlData, treatData)
  
  # 生成样本类型标签
  sampleType = c(rep("con", ncol(controlData)), rep("tra", ncol(treatData)))
  finalData = rbind(id = paste0(colnames(combinedData), "_", sampleType), combinedData)
  
  # 输出文件名
  outputFile = paste0(gsub(".txt$", "", currentFile), ".csv")
  
  # 保存结果到文件
  write.table(finalData, file = outputFile, sep = ",", quote = FALSE, col.names = FALSE)
  cat("文件已保存:", outputFile, "\n")
  
  # 更新进度条
  setTxtProgressBar(progressBar, i)
}

# 关闭进度条
close(progressBar)
cat("\n所有文件处理完成！\n")
