# Supplementary material for: Exploring the Toxicological Relationship Between Diisononyl Cyclohexane-1,2-dicarboxylate and Atherosclerosis Through Network Toxicology, Machine Learning, and Multi-Dimensional Bioinformatics
Source: Int J Mol Sci. 2026 May 22;27(11):4668. doi: 10.3390/ijms27114668 (PMC13257353; doi:10.3390/ijms27114668)
Supplement: Supplementary file 1 [file ijms-27-04668-s001.zip › 1. R scripts for ML/6. SVM_RFE_Feature_Selection.R]

# ---------------------- 修改后的 SVM-RFE 算法 ----------------------
# 本代码经过修改，增加了一些冗余判断、进度条、步骤提示及详细注释

# 检查必要包是否已安装，否则安装包
if (!require("e1071")) {                             # 判断是否安装e1071包
  install.packages("e1071")                           # 如未安装，则安装e1071包
  library(e1071)                                     # 加载e1071包
} else {
  library(e1071)                                     # 如果已安装，直接加载e1071包
}

# 设置随机种子，确保结果可重复
set.seed(12345)                                      # 固定随机种子

# 定义输入数据文件的路径
inputFile <- "geneexp.csv"                           # 指定输入数据文件

# 设置当前工作目录，注意根据实际情况修改路径
setwd("D:\\教程2025\\网络毒理+分子模拟\\19.SVM-RFE")                 # 修改工作目录

# 判断输入文件是否存在，不存在则停止执行
if (!file.exists(inputFile)) {                      # 检查输入文件是否存在
  stop("输入文件不存在，请检查文件路径！")             # 若不存在则报错停止执行
}

# ---------------------- 定义辅助函数 ----------------------

# 定义获取SVM权重的函数（用于计算特征重要性）
getWeights <- function(test.fold, X) {
  # 根据是否指定测试折，选择训练数据
  train.data <- X
  if (!is.null(test.fold)) {                         # 如果提供测试折编号
    train.data <- X[-test.fold, ]                    # 排除测试折数据作为训练数据
  }
  # 使用线性核训练SVM模型，cost设为10，关闭内部数据缩放
  svmModel <- svm(train.data[, -1], train.data[, 1],
                  cost = 10, cachesize = 500,
                  scale = FALSE, type = "C-classification",
                  kernel = "linear")                # 训练线性SVM分类器
  # 计算并返回权重向量（模型系数乘支持向量）
  return(t(svmModel$coefs) %*% svmModel$SV)          # 返回SVM权重向量
}

# 定义SVM-RFE算法函数，用于特征选择
svmRFE <- function(X, k = 1, halve.above = 5000) {
  totalFeatures <- ncol(X) - 1                       # 计算除分组列外的特征总数
  cat("总特征数量：", totalFeatures, "\n")           # 输出总特征数量
  cat("开始数据标准化...\n")                         # 输出步骤提示
  
  # 对数据进行标准化处理（不对分组信息处理）
  X[, -1] <- scale(X[, -1])                          # 标准化特征数据
  cat("数据标准化完成！\n")                           # 输出标准化完成信息
  
  # 初始化进度条，显示特征递归过程
  pb <- txtProgressBar(min = 1, max = totalFeatures, style = 3)  # 初始化进度条
  
  survivingIndices <- 1:totalFeatures                # 初始化存活特征索引
  rankingPosition  <- totalFeatures                  # 初始化排名位置
  rankedFeatures <- vector(length = totalFeatures)   # 初始化最终特征排名列表
  
  # 循环递归消除特征，直至所有特征均被排序
  while (length(survivingIndices) > 0) {
    # 判断是否进行多重SVM-RFE
    if (k > 1) {                                     # 如果k大于1则使用多重验证方式
      # 生成随机折，保证每个折均匀分布
      folds <- rep(1:k, length.out = nrow(X))
      folds <- sample(folds)                         # 打乱折序
      foldsList <- lapply(1:k, function(x) which(folds == x))  # 将折编号分组
      
      # 对每个折进行训练，获取权重向量
      weightList <- lapply(foldsList, getWeights, X[, c(1, 1 + survivingIndices)])
      weightMatrix <- do.call(rbind, weightList)      # 合并各折的权重向量
      
      # 标准化每个权重向量
      weightMatrix <- t(apply(weightMatrix, 1, function(w) w / sqrt(sum(w^2) + 1e-6)))
      
      # 计算每个特征的评分，利用均值和标准差
      v <- weightMatrix^2                           # 计算平方值
      vBar <- apply(v, 2, mean)                       # 计算均值
      vSD <- apply(v, 2, sd) + 1e-6                   # 计算标准差，防止除零
      scores <- vBar / vSD                            # 得到每个特征的评分
    } else {                                         # 若只进行单次SVM-RFE
      weights <- getWeights(NULL, X[, c(1, 1 + survivingIndices)])  # 计算权重向量
      scores <- weights^2                           # 得到评分（平方）
    }
    
    # 对当前存活特征按评分进行排序（从小到大）
    ranking <- sort(scores, index.return = TRUE)$ix   # 获取排序索引
    if (length(survivingIndices) == 1) {             # 特征仅剩一时
      ranking <- 1                                 # 设置索引为1
    }
    
    # 判断是否需要一次性剔除多个特征（特征数大于阈值时）
    if (length(survivingIndices) > halve.above) {   # 如果存活特征数量大于阈值
      numFeatures <- length(survivingIndices)        # 当前存活特征数
      numToCut <- round(numFeatures / 2)             # 一次剔除一半特征
      cat("当前特征数:", numFeatures, "，剔除", numToCut, "个特征...\n")  # 提示剔除信息
      # 重设进度条范围
      pb <- txtProgressBar(min = 1, max = numFeatures - numToCut, style = 3)
    } else {
      numToCut <- 1                                # 否则每次剔除一个特征
    }
    
    # 将剔除的特征保存至排名列表中
    rankedFeatures[rankingPosition:(rankingPosition - numToCut + 1)] <- 
      survivingIndices[ranking[1:numToCut]]
    rankingPosition <- rankingPosition - numToCut   # 更新排名位置
    survivingIndices <- survivingIndices[-ranking[1:numToCut]]  # 移除已剔除特征
    
    # 更新并显示进度条
    setTxtProgressBar(pb, length(survivingIndices))  # 更新进度条显示
    flush.console()                                # 刷新控制台
  }
  
  # 关闭进度条
  close(pb)                                          # 结束进度条显示
  
  # 返回特征的排名结果
  return(rankedFeatures)                             # 返回最终特征排名向量
}

# 包装SVM-RFE算法的函数，用于交叉验证折内的特征选择
svmRFE_wrap <- function(test.fold, X, ...) {
  # 分离训练集与测试集
  trainingData <- X[-test.fold, ]                   # 训练数据
  testingData  <- X[test.fold, ]                    # 测试数据
  
  # 调用svmRFE函数对训练集进行特征排序
  featuresRanked <- svmRFE(trainingData, ...)
  
  # 返回包含特征排名以及训练集、测试集的行号信息的列表
  return(list(feature_ids = featuresRanked,
              train_ids = row.names(trainingData),
              test_ids = row.names(testingData)))
}

# 定义特征排序结果写入函数
WriteFeatures <- function(results, input, save = TRUE, file = 'features_ranked.txt') {
  # 对各折的特征排序结果求平均排名
  featureID <- sort(apply(sapply(results, function(x) {
    # 此处增加冗余判断，防止出现空数据
    if(is.null(x$feature)) return(rep(NA, ncol(input) - 1))
    sort(x$feature, index.return = TRUE)$ix
  }), 1, mean, na.rm = TRUE), index.return = TRUE)$ix
  avgRank <- sort(apply(sapply(results, function(x) {
    if(is.null(x$feature)) return(rep(NA, ncol(input) - 1))
    sort(x$feature, index.return = TRUE)$ix
  }), 1, mean, na.rm = TRUE), index.return = TRUE)$x
  
  # 获取特征名称（排除第一列分组信息）
  featureNames <- colnames(input[, -1])[featureID]
  # 构建数据框存储排序结果
  featuresRanked <- data.frame(FeatureName = featureNames,
                               FeatureID = featureID,
                               AvgRank = avgRank)
  # 根据save参数决定是否写入文件
  if (save) {
    write.table(featuresRanked, file = file, quote = FALSE, row.names = FALSE)
  } else {
    return(featuresRanked)
  }
}

# 定义泛化误差验证函数，对给定特征数量进行评估
FeatSweep_wrap <- function(i, results, input) {
  # 对每个交叉验证折进行SVM调优，并获取模型性能
  svmList <- lapply(results, function(x) {
    # 使用tune函数寻找最优超参数，包含gamma与cost的搜索
    tuned <- tune(svm,
                  train.x = input[x$train_ids, 1 + x$feature_ids[1:i]],
                  train.y = input[x$train_ids, 1],
                  ranges = list(gamma = 2^(-12:0), cost = 2^(-6:6)),
                  tunecontrol = tune.control(sampling = "fix"))
    # 重新用最优参数进行模型验证
    model_perf <- tune(svm,
                       train.x = input[x$train_ids, 1 + x$feature_ids[1:i]],
                       train.y = input[x$train_ids, 1],
                       validation.x = input[x$test_ids, 1 + x$feature_ids[1:i]],
                       validation.y = input[x$test_ids, 1],
                       ranges = tuned$best.parameters,
                       tunecontrol = tune.control(sampling = "fix"))$perf
    return(model_perf)
  })
  # 计算所有折的平均错误率
  errorMean <- mean(sapply(svmList, function(perf) perf$error))
  return(list(svm_list = svmList, error = errorMean))
}

# 包装泛化误差验证函数，增加进度条和剩余时间估算
FeatSweep_wrap_progress <- function(i, results, input) {
  startTime <- Sys.time()                           # 记录开始时间
  # 执行泛化误差评估
  result <- FeatSweep_wrap(i, results, input)
  elapsedTime <- as.numeric(Sys.time() - startTime, units = "secs")  # 计算已用时间
  
  # 估算剩余时间（假设评估总共30个特征）
  remainingTime <- if (i > 0) elapsedTime * (30 - i) / i else NA
  # 输出当前进度信息
  cat(sprintf("已完成特征数：%d/30, 耗时：%.2f秒, 预计剩余时间：%.2f秒\n",
              i, elapsedTime, remainingTime))
  return(result)
}

# 定义绘图函数，绘制泛化误差曲线
PlotErrors <- function(errors, errors2 = NULL, no.info = 0.5,
                       ylim = range(c(errors, errors2), na.rm = TRUE),
                       xlab = 'Number of Features', ylab = '10 x CV Error') {
  oldPar <- par(mar = c(5, 5, 4, 5), xpd = TRUE)    # 保存原始图形参数
  
  # 内部函数，添加数据曲线与标记
  AddLine <- function(x, col = '#4B4453') {
    lines(which(!is.na(x)), na.omit(x), col = col, lwd = 3)  # 绘制曲线
    x_min <- which.min(x)                           # 找到最小值位置
    y_min <- min(x, na.rm = TRUE)                   # 获取最小错误率
    points(x_min, y_min, col = '#C34A36', pch = 19, cex = 1.5)  # 标记最小值
    text(x_min, y_min, labels = paste0("n=", x_min, "\n(", format(y_min, digits = 3), ")"),
         pos = 2, col = 'darkred', cex = 1.2, font = 2)  # 添加文字说明
  }
  
  # 绘制空图框
  plot(errors, type = 'n', ylim = ylim, xlab = xlab, ylab = ylab,
       main = "Generalization Error vs Number of Features",
       col.main = "darkblue", col.lab = "darkblue", cex.lab = 1.2, cex.axis = 1.1)
  grid(col = "lightgray", lty = "dotted")          # 添加网格线
  AddLine(errors)                                  # 绘制错误率曲线
  if (!is.null(errors2)) {                         # 如果有第二组错误率数据
    AddLine(errors2, col = 'forestgreen')           # 绘制第二条曲线
  }
  abline(h = no.info, lty = 2, col = 'darkgray')     # 添加无信息判别线
  on.exit(par(oldPar))                              # 恢复原始图形参数
}

# 定义绘图函数，绘制准确率曲线（准确率 = 1 - 错误率）
PlotAccuracy <- function(accuracy, accuracy2 = NULL, no.info = 0.5,
                         ylim = range(c(accuracy, accuracy2), na.rm = TRUE),
                         xlab = 'Number of Features', ylab = '0 x CV Accuracy') {
  oldPar <- par(mar = c(5, 5, 4, 5), xpd = TRUE)    # 保存原始图形参数
  
  # 内部函数，添加数据曲线与标记
  AddLine <- function(x, col = '#4B4453') {
    lines(which(!is.na(x)), na.omit(x), col = col, lwd = 3)  # 绘制曲线
    x_max <- which.max(x)                           # 找到最大值位置
    y_max <- max(x, na.rm = TRUE)                   # 获取最高准确率
    points(x_max, y_max, col = 'gold', pch = 19, cex = 1.5)  # 标记最高值
    text(x_max, y_max, labels = paste0("n=", x_max, "\n(", format(y_max, digits = 3), ")"),
         pos = 4, offset = 1, col = 'darkred', cex = 1.2, font = 2)  # 添加文字说明
  }
  
  # 绘制空图框
  plot(accuracy, type = 'n', ylim = ylim, xlab = xlab, ylab = ylab,
       main = "CV Accuracy vs Number of Features",
       col.main = "darkblue", col.lab = "darkblue", cex.lab = 1.2, cex.axis = 1.1)
  grid(col = "lightgray", lty = "dotted")          # 添加网格线
  AddLine(accuracy)                                # 绘制准确率曲线
  if (!is.null(accuracy2)) {                       # 如果有第二组数据
    AddLine(accuracy2, col = 'forestgreen')         # 绘制第二条曲线
  }
  abline(h = no.info, lty = 2, col = 'darkgray')     # 添加无信息判别线
  on.exit(par(oldPar))                              # 恢复原始图形参数
}

# ---------------------- 数据读取与预处理 ----------------------

# 读取输入数据文件，注意检查分隔符和文件格式
data <- read.table(inputFile, header = TRUE, sep = ",", check.names = FALSE, row.names = 1)  # 读取CSV文件

# 判断数据是否为空，若为空则报错
if (nrow(data) == 0) {
  stop("数据为空，请检查输入文件内容！")
}

# 转置数据，并转换为数据框格式
data <- as.data.frame(t(data))                      # 转置数据使样本为行，特征为列

# 提取样本分组信息（假设行名格式为“样本_组别”）
group <- gsub("(.*)\\_(.*)", "\\2", row.names(data))  # 提取组别信息

# 将分组信息添加到数据中，并转换为因子类型
data <- cbind(group, data)                          # 合并分组信息
data$group <- factor(data$group, levels = c("con", "tre"))  # 设置因子水平

# ---------------------- 运行 SVM-RFE 并获取结果 ----------------------

# 执行SVM-RFE算法进行特征选择，参数：多重折数k=10，特征数阈值设为50
svmRFE(data, k = 10, halve.above = 50)              # 调用SVM-RFE函数

# 设置10折交叉验证参数
nfold <- 10                                         # 定义交叉验证折数为10
numSamples <- nrow(data)                            # 样本总数

# 随机生成交叉验证折索引，并分组
folds <- rep(1:nfold, length.out = numSamples)      # 生成折号向量
folds <- sample(folds)                              # 打乱折号顺序
foldsList <- lapply(1:nfold, function(x) which(folds == x))  # 分组存储

# 在每个交叉验证折上运行SVM-RFE，并保存结果到列表中
results <- lapply(foldsList, svmRFE_wrap, data, k = 10, halve.above = 50)  # 计算每个折的特征排序

# 保存重要特征的排序结果到变量
topFeatures <- WriteFeatures(results, data, save = FALSE)  # 获取特征排序数据
write.table(topFeatures, file = "feature_svm.txt", sep = "\t", quote = FALSE, row.names = FALSE)  # 写入文件

# ---------------------- 泛化误差验证与进度条显示 ----------------------

# 对前30个特征进行泛化误差验证，使用进度条展示进度和剩余时间估计
progressBar <- txtProgressBar(min = 1, max = 28, style = 3)  # 初始化进度条
featSweep <- lapply(1:28, function(i) {
  res <- FeatSweep_wrap_progress(i, results, data)  # 调用泛化误差验证函数
  setTxtProgressBar(progressBar, i)                 # 更新进度条
  return(res)                                       # 返回当前结果
})
close(progressBar)                                  # 关闭进度条

# 计算数据中最小的分布比例，作为无信息判别线
no.info <- min(prop.table(table(data[, 1])))         # 计算无信息错误率

# 计算每个特征数量对应的平均泛化错误率
errors <- sapply(featSweep, function(x) ifelse(is.null(x), NA, x$error))  # 计算平均错误率

# ---------------------- 绘图输出 ----------------------

# 绘制泛化错误率曲线图，并保存为PDF文件
pdf(file = "errors.pdf", width = 5, height = 5)      # 打开PDF设备
PlotErrors(errors, no.info = no.info)                 # 调用绘图函数绘制错误率图
dev.off()                                           # 关闭PDF设备

# 绘制交叉验证准确率曲线图（准确率 = 1 - 错误率），保存为PDF文件
pdf(file = "accuracy.pdf", width = 5, height = 5)      # 打开PDF设备
PlotAccuracy(1 - errors, no.info = no.info)           # 调用绘图函数绘制准确率图
dev.off()                                           # 关闭PDF设备

# 将错误率和准确率图合并显示，并保存为PDF文件
pdf(file = "combined_plots.pdf", width = 10, height = 5)  # 打开PDF设备，设置多图布局
par(mfrow = c(1, 2))                                # 设置两图并排显示
PlotErrors(errors, no.info = no.info)               # 绘制错误率图
PlotAccuracy(1 - errors, no.info = no.info)         # 绘制准确率图
dev.off()                                           # 关闭PDF设备

# ---------------------- 最优特征选择与写入文件 ----------------------

# 根据错误率最小的特征数量选择最优特征
optimalFeatureCount <- which.min(errors)            # 获取错误率最小时对应的特征数
featureGenes <- topFeatures[1:optimalFeatureCount, 1, drop = FALSE]  # 选择最优特征

# 将最优特征写入文本文件，不含列名和行号
write.table(featureGenes, file = "SVM-RFE.gene.txt", sep = "\t",
            quote = FALSE, row.names = FALSE, col.names = FALSE)  # 写入最优特征文件

# 输出全部步骤完成提示
cat("所有步骤执行完毕，结果文件已保存！\n")   # 提示用户运行完毕
