# Supplementary material for: Exploring the Toxicological Relationship Between Diisononyl Cyclohexane-1,2-dicarboxylate and Atherosclerosis Through Network Toxicology, Machine Learning, and Multi-Dimensional Bioinformatics
Source: Int J Mol Sci. 2026 May 22;27(11):4668. doi: 10.3390/ijms27114668 (PMC13257353; doi:10.3390/ijms27114668)
Supplement: Supplementary file 1 [file ijms-27-04668-s001.zip › 2. docking grid boxes/CCL3_3FPU.txt]

center_x = 52.451
center_y = 85.065
center_z = 50.318
size_x = 33.75
size_y = 32.25
size_z = 30.75
exhaustiveness = 25
