# Supplementary material for: Exploring the Toxicological Relationship Between Diisononyl Cyclohexane-1,2-dicarboxylate and Atherosclerosis Through Network Toxicology, Machine Learning, and Multi-Dimensional Bioinformatics
Source: Int J Mol Sci. 2026 May 22;27(11):4668. doi: 10.3390/ijms27114668 (PMC13257353; doi:10.3390/ijms27114668)
Supplement: Supplementary file 1 [file ijms-27-04668-s001.zip › 2. docking grid boxes/CD36-5lgd.txt]

center_x = -47.736
center_y = -35.214
center_z = 28.484
size_x = 26.4
size_y = 24.0
size_z = 27.6
exhaustiveness = 25
