# Supplementary material for: Exploring the Toxicological Relationship Between Diisononyl Cyclohexane-1,2-dicarboxylate and Atherosclerosis Through Network Toxicology, Machine Learning, and Multi-Dimensional Bioinformatics
Source: Int J Mol Sci. 2026 May 22;27(11):4668. doi: 10.3390/ijms27114668 (PMC13257353; doi:10.3390/ijms27114668)
Supplement: Supplementary file 1 [file ijms-27-04668-s001.zip › 2. docking grid boxes/MMP1_1su3_0.txt]

center_x = 8.342
center_y = -9.786
center_z = 40.363
size_x = 20.0
size_y = 20.0
size_z = 20.0
exhaustiveness = 25
