# Supplementary material for: Exploring the Toxicological Relationship Between Diisononyl Cyclohexane-1,2-dicarboxylate and Atherosclerosis Through Network Toxicology, Machine Learning, and Multi-Dimensional Bioinformatics
Source: Int J Mol Sci. 2026 May 22;27(11):4668. doi: 10.3390/ijms27114668 (PMC13257353; doi:10.3390/ijms27114668)
Supplement: Supplementary file 1 [file ijms-27-04668-s001.zip › 2. docking grid boxes/TLR1-2z7x.txt]

center_x = -30.722
center_y = 15.582
center_z = 25.566
size_x = 75.000
size_y = 83.250
size_z = 92.250
exhaustiveness = 25
