# Supplementary material for: Exploring the Toxicological Relationship Between Diisononyl Cyclohexane-1,2-dicarboxylate and Atherosclerosis Through Network Toxicology, Machine Learning, and Multi-Dimensional Bioinformatics
Source: Int J Mol Sci. 2026 May 22;27(11):4668. doi: 10.3390/ijms27114668 (PMC13257353; doi:10.3390/ijms27114668)
Supplement: Supplementary file 1 [file ijms-27-04668-s001.zip › 3. GROMACS inputs/ions.mdp]

; LINES STARTING WITH ';' ARE COMMENTS
title		    = Ions	; Title of run
; Parameters describing what to do, when to stop and what to save
integrator	    = steep		; Algorithm (steep = steepest descent minimization)
emtol		    = 100.0  	; Stop minimization when the maximum force < 100.0 kJ/mol
emstep              = 0.01      ; Energy step size
nsteps		    = 50000	  	; Maximum number of (minimization) steps to perform

; Parameters describing how to find the neighbors of each atom and how to calculate the interactions
nstlist		    = 1		    ; Frequency to update the neighbor list and long range forces
cutoff-scheme       = Verlet
ns_type		    = grid		; Method to determine neighbor list (simple, grid)
rlist		    = 1.0		; Cut-off for making neighbor list (short range forces)
coulombtype	    = cutoff	; Treatment of long range electrostatic interactions
rcoulomb	    = 1.0		; long range electrostatic cut-off
rvdw		    = 1.0		; long range Van der Waals cut-off
pbc             = xyz 		; Periodic Boundary Conditions
disre  = Ensemble
disre_weighting =  conservative
disre_fc = 10000
