# Supplementary material for: Exploring the Toxicological Relationship Between Diisononyl Cyclohexane-1,2-dicarboxylate and Atherosclerosis Through Network Toxicology, Machine Learning, and Multi-Dimensional Bioinformatics
Source: Int J Mol Sci. 2026 May 22;27(11):4668. doi: 10.3390/ijms27114668 (PMC13257353; doi:10.3390/ijms27114668)
Supplement: Supplementary file 1 [file ijms-27-04668-s001.zip › 3. GROMACS inputs/ligand.itp]

; ligand_GMX.itp created by acpype (v: 2023.10.27) on Sat Oct 18 03:19:58 2025

[ atomtypes ]
;name   bond_type     mass     charge   ptype   sigma         epsilon       Amb
 c3       c3          0.00000  0.00000   A     3.39771e-01   4.51035e-01 ; 1.91  0.1078
 c        c           0.00000  0.00000   A     3.31521e-01   4.13379e-01 ; 1.86  0.0988
 o        o           0.00000  0.00000   A     3.04812e-01   6.12119e-01 ; 1.71  0.1463
 hc       hc          0.00000  0.00000   A     2.60018e-01   8.70272e-02 ; 1.46  0.0208

[ moleculetype ]
;name            nrexcl
 ligand           3

[ atoms ]
;   nr  type  resi  res  atom  cgnr     charge      mass       ; qtot   bond_type
     1   c3     1   UNK     C    1    -0.121000     12.01000 ; qtot -0.121
     2   c3     1   UNK    C1    2    -0.121000     12.01000 ; qtot -0.242
     3   c3     1   UNK    C2    3    -0.067400     12.01000 ; qtot -0.309
     4   c3     1   UNK    C3    4    -0.067400     12.01000 ; qtot -0.377
     5   c3     1   UNK    C4    5    -0.067400     12.01000 ; qtot -0.444
     6   c3     1   UNK    C5    6    -0.067400     12.01000 ; qtot -0.512
     7    c     1   UNK    C6    7     0.921602     12.01000 ; qtot 0.410
     8   c3     1   UNK    C7    8    -0.055400     12.01000 ; qtot 0.355
     9   c3     1   UNK    C8    9    -0.071900     12.01000 ; qtot 0.283
    10   c3     1   UNK    C9   10    -0.070900     12.01000 ; qtot 0.212
    11   c3     1   UNK   C10   11    -0.086400     12.01000 ; qtot 0.125
    12   c3     1   UNK   C11   12    -0.071400     12.01000 ; qtot 0.054
    13   c3     1   UNK   C12   13    -0.079900     12.01000 ; qtot -0.026
    14   c3     1   UNK   C13   14    -0.068700     12.01000 ; qtot -0.095
    15   c3     1   UNK   C14   15    -0.086600     12.01000 ; qtot -0.181
    16   c3     1   UNK   C15   16    -0.086600     12.01000 ; qtot -0.268
    17    c     1   UNK   C16   17     0.921602     12.01000 ; qtot 0.654
    18   c3     1   UNK   C17   18    -0.055400     12.01000 ; qtot 0.598
    19   c3     1   UNK   C18   19    -0.071900     12.01000 ; qtot 0.527
    20   c3     1   UNK   C19   20    -0.070900     12.01000 ; qtot 0.456
    21   c3     1   UNK   C20   21    -0.086400     12.01000 ; qtot 0.369
    22   c3     1   UNK   C21   22    -0.071400     12.01000 ; qtot 0.298
    23   c3     1   UNK   C22   23    -0.079900     12.01000 ; qtot 0.218
    24   c3     1   UNK   C23   24    -0.068700     12.01000 ; qtot 0.149
    25   c3     1   UNK   C24   25    -0.086600     12.01000 ; qtot 0.063
    26   c3     1   UNK   C25   26    -0.086600     12.01000 ; qtot -0.024
    27    o     1   UNK     O   27    -0.864800     16.00000 ; qtot -0.889
    28    o     1   UNK    O1   28    -0.864800     16.00000 ; qtot -1.754
    29    o     1   UNK    O2   29    -0.864800     16.00000 ; qtot -2.618
    30    o     1   UNK    O3   30    -0.864800     16.00000 ; qtot -3.483
    31   hc     1   UNK    H1   31     0.035200      1.00800 ; qtot -3.448
    32   hc     1   UNK    H2   32     0.035200      1.00800 ; qtot -3.413
    33   hc     1   UNK    H3   33     0.002450      1.00800 ; qtot -3.410
    34   hc     1   UNK    H4   34     0.002450      1.00800 ; qtot -3.408
    35   hc     1   UNK    H5   35     0.002450      1.00800 ; qtot -3.405
    36   hc     1   UNK    H6   36     0.002450      1.00800 ; qtot -3.403
    37   hc     1   UNK    H7   37     0.035200      1.00800 ; qtot -3.368
    38   hc     1   UNK    H8   38     0.035200      1.00800 ; qtot -3.333
    39   hc     1   UNK    H9   39     0.056950      1.00800 ; qtot -3.276
    40   hc     1   UNK   H10   40     0.056950      1.00800 ; qtot -3.219
    41   hc     1   UNK   H11   41     0.037950      1.00800 ; qtot -3.181
    42   hc     1   UNK   H12   42     0.037950      1.00800 ; qtot -3.143
    43   hc     1   UNK   H13   43     0.020450      1.00800 ; qtot -3.122
    44   hc     1   UNK   H14   44     0.020450      1.00800 ; qtot -3.102
    45   hc     1   UNK   H15   45     0.048200      1.00800 ; qtot -3.054
    46   hc     1   UNK   H16   46     0.048200      1.00800 ; qtot -3.005
    47   hc     1   UNK   H17   47     0.020200      1.00800 ; qtot -2.985
    48   hc     1   UNK   H18   48     0.020200      1.00800 ; qtot -2.965
    49   hc     1   UNK   H19   49     0.051700      1.00800 ; qtot -2.913
    50   hc     1   UNK   H20   50     0.051700      1.00800 ; qtot -2.862
    51   hc     1   UNK   H21   51     0.039200      1.00800 ; qtot -2.822
    52   hc     1   UNK   H22   52     0.026033      1.00800 ; qtot -2.796
    53   hc     1   UNK   H23   53     0.026033      1.00800 ; qtot -2.770
    54   hc     1   UNK   H24   54     0.026033      1.00800 ; qtot -2.744
    55   hc     1   UNK   H25   55     0.026033      1.00800 ; qtot -2.718
    56   hc     1   UNK   H26   56     0.026033      1.00800 ; qtot -2.692
    57   hc     1   UNK   H27   57     0.026033      1.00800 ; qtot -2.666
    58   hc     1   UNK   H28   58     0.056950      1.00800 ; qtot -2.609
    59   hc     1   UNK   H29   59     0.056950      1.00800 ; qtot -2.552
    60   hc     1   UNK   H30   60     0.037950      1.00800 ; qtot -2.514
    61   hc     1   UNK   H31   61     0.037950      1.00800 ; qtot -2.476
    62   hc     1   UNK   H32   62     0.020450      1.00800 ; qtot -2.456
    63   hc     1   UNK   H33   63     0.020450      1.00800 ; qtot -2.436
    64   hc     1   UNK   H34   64     0.048200      1.00800 ; qtot -2.387
    65   hc     1   UNK   H35   65     0.048200      1.00800 ; qtot -2.339
    66   hc     1   UNK   H36   66     0.020200      1.00800 ; qtot -2.319
    67   hc     1   UNK   H37   67     0.020200      1.00800 ; qtot -2.299
    68   hc     1   UNK   H38   68     0.051700      1.00800 ; qtot -2.247
    69   hc     1   UNK   H39   69     0.051700      1.00800 ; qtot -2.195
    70   hc     1   UNK   H40   70     0.039200      1.00800 ; qtot -2.156
    71   hc     1   UNK   H41   71     0.026033      1.00800 ; qtot -2.130
    72   hc     1   UNK   H42   72     0.026033      1.00800 ; qtot -2.104
    73   hc     1   UNK   H43   73     0.026033      1.00800 ; qtot -2.078
    74   hc     1   UNK   H44   74     0.026033      1.00800 ; qtot -2.052
    75   hc     1   UNK   H45   75     0.026033      1.00800 ; qtot -2.026
    76   hc     1   UNK   H46   76     0.026033      1.00800 ; qtot -2.000

[ bonds ]
;   ai     aj funct   r             k
     1      2   1    1.5380e-01    1.9456e+05 ;      C - C1    
     1      6   1    1.5380e-01    1.9456e+05 ;      C - C5    
     1      7   1    1.5240e-01    2.0351e+05 ;      C - C6    
     1      8   1    1.5380e-01    1.9456e+05 ;      C - C7    
     2      3   1    1.5380e-01    1.9456e+05 ;     C1 - C2    
     2     17   1    1.5240e-01    2.0351e+05 ;     C1 - C16   
     2     18   1    1.5380e-01    1.9456e+05 ;     C1 - C17   
     3      4   1    1.5380e-01    1.9456e+05 ;     C2 - C3    
     3     31   1    1.0970e-01    3.1455e+05 ;     C2 - H1    
     3     32   1    1.0970e-01    3.1455e+05 ;     C2 - H2    
     4      5   1    1.5380e-01    1.9456e+05 ;     C3 - C4    
     4     33   1    1.0970e-01    3.1455e+05 ;     C3 - H3    
     4     34   1    1.0970e-01    3.1455e+05 ;     C3 - H4    
     5      6   1    1.5380e-01    1.9456e+05 ;     C4 - C5    
     5     35   1    1.0970e-01    3.1455e+05 ;     C4 - H5    
     5     36   1    1.0970e-01    3.1455e+05 ;     C4 - H6    
     6     37   1    1.0970e-01    3.1455e+05 ;     C5 - H7    
     6     38   1    1.0970e-01    3.1455e+05 ;     C5 - H8    
     7     27   1    1.2180e-01    5.4610e+05 ;     C6 - O     
     7     28   1    1.2180e-01    5.4610e+05 ;     C6 - O1    
     8      9   1    1.5380e-01    1.9456e+05 ;     C7 - C8    
     8     39   1    1.0970e-01    3.1455e+05 ;     C7 - H9    
     8     40   1    1.0970e-01    3.1455e+05 ;     C7 - H10   
     9     10   1    1.5380e-01    1.9456e+05 ;     C8 - C9    
     9     41   1    1.0970e-01    3.1455e+05 ;     C8 - H11   
     9     42   1    1.0970e-01    3.1455e+05 ;     C8 - H12   
    10     11   1    1.5380e-01    1.9456e+05 ;     C9 - C10   
    10     43   1    1.0970e-01    3.1455e+05 ;     C9 - H13   
    10     44   1    1.0970e-01    3.1455e+05 ;     C9 - H14   
    11     12   1    1.5380e-01    1.9456e+05 ;    C10 - C11   
    11     45   1    1.0970e-01    3.1455e+05 ;    C10 - H15   
    11     46   1    1.0970e-01    3.1455e+05 ;    C10 - H16   
    12     13   1    1.5380e-01    1.9456e+05 ;    C11 - C12   
    12     47   1    1.0970e-01    3.1455e+05 ;    C11 - H17   
    12     48   1    1.0970e-01    3.1455e+05 ;    C11 - H18   
    13     14   1    1.5380e-01    1.9456e+05 ;    C12 - C13   
    13     49   1    1.0970e-01    3.1455e+05 ;    C12 - H19   
    13     50   1    1.0970e-01    3.1455e+05 ;    C12 - H20   
    14     15   1    1.5380e-01    1.9456e+05 ;    C13 - C14   
    14     16   1    1.5380e-01    1.9456e+05 ;    C13 - C15   
    14     51   1    1.0970e-01    3.1455e+05 ;    C13 - H21   
    15     52   1    1.0970e-01    3.1455e+05 ;    C14 - H22   
    15     53   1    1.0970e-01    3.1455e+05 ;    C14 - H23   
    15     54   1    1.0970e-01    3.1455e+05 ;    C14 - H24   
    16     55   1    1.0970e-01    3.1455e+05 ;    C15 - H25   
    16     56   1    1.0970e-01    3.1455e+05 ;    C15 - H26   
    16     57   1    1.0970e-01    3.1455e+05 ;    C15 - H27   
    17     29   1    1.2180e-01    5.4610e+05 ;    C16 - O2    
    17     30   1    1.2180e-01    5.4610e+05 ;    C16 - O3    
    18     19   1    1.5380e-01    1.9456e+05 ;    C17 - C18   
    18     58   1    1.0970e-01    3.1455e+05 ;    C17 - H28   
    18     59   1    1.0970e-01    3.1455e+05 ;    C17 - H29   
    19     20   1    1.5380e-01    1.9456e+05 ;    C18 - C19   
    19     60   1    1.0970e-01    3.1455e+05 ;    C18 - H30   
    19     61   1    1.0970e-01    3.1455e+05 ;    C18 - H31   
    20     21   1    1.5380e-01    1.9456e+05 ;    C19 - C20   
    20     62   1    1.0970e-01    3.1455e+05 ;    C19 - H32   
    20     63   1    1.0970e-01    3.1455e+05 ;    C19 - H33   
    21     22   1    1.5380e-01    1.9456e+05 ;    C20 - C21   
    21     64   1    1.0970e-01    3.1455e+05 ;    C20 - H34   
    21     65   1    1.0970e-01    3.1455e+05 ;    C20 - H35   
    22     23   1    1.5380e-01    1.9456e+05 ;    C21 - C22   
    22     66   1    1.0970e-01    3.1455e+05 ;    C21 - H36   
    22     67   1    1.0970e-01    3.1455e+05 ;    C21 - H37   
    23     24   1    1.5380e-01    1.9456e+05 ;    C22 - C23   
    23     68   1    1.0970e-01    3.1455e+05 ;    C22 - H38   
    23     69   1    1.0970e-01    3.1455e+05 ;    C22 - H39   
    24     25   1    1.5380e-01    1.9456e+05 ;    C23 - C24   
    24     26   1    1.5380e-01    1.9456e+05 ;    C23 - C25   
    24     70   1    1.0970e-01    3.1455e+05 ;    C23 - H40   
    25     71   1    1.0970e-01    3.1455e+05 ;    C24 - H41   
    25     72   1    1.0970e-01    3.1455e+05 ;    C24 - H42   
    25     73   1    1.0970e-01    3.1455e+05 ;    C24 - H43   
    26     74   1    1.0970e-01    3.1455e+05 ;    C25 - H44   
    26     75   1    1.0970e-01    3.1455e+05 ;    C25 - H45   
    26     76   1    1.0970e-01    3.1455e+05 ;    C25 - H46   

[ pairs ]
;   ai     aj    funct
     1      4      1 ;      C - C3    
     1     10      1 ;      C - C9    
     1     19      1 ;      C - C18   
     1     29      1 ;      C - O2    
     1     30      1 ;      C - O3    
     1     31      1 ;      C - H1    
     1     32      1 ;      C - H2    
     1     35      1 ;      C - H5    
     1     36      1 ;      C - H6    
     1     41      1 ;      C - H11   
     1     42      1 ;      C - H12   
     1     58      1 ;      C - H28   
     1     59      1 ;      C - H29   
     2      5      1 ;     C1 - C4    
     2      9      1 ;     C1 - C8    
     2     20      1 ;     C1 - C19   
     2     27      1 ;     C1 - O     
     2     28      1 ;     C1 - O1    
     2     33      1 ;     C1 - H3    
     2     34      1 ;     C1 - H4    
     2     37      1 ;     C1 - H7    
     2     38      1 ;     C1 - H8    
     2     39      1 ;     C1 - H9    
     2     40      1 ;     C1 - H10   
     2     60      1 ;     C1 - H30   
     2     61      1 ;     C1 - H31   
     3     19      1 ;     C2 - C18   
     3     29      1 ;     C2 - O2    
     3     30      1 ;     C2 - O3    
     3     35      1 ;     C2 - H5    
     3     36      1 ;     C2 - H6    
     3     58      1 ;     C2 - H28   
     3     59      1 ;     C2 - H29   
     4     17      1 ;     C3 - C16   
     4     18      1 ;     C3 - C17   
     4     37      1 ;     C3 - H7    
     4     38      1 ;     C3 - H8    
     5     31      1 ;     C4 - H1    
     5     32      1 ;     C4 - H2    
     6      3      1 ;     C5 - C2    
     6      9      1 ;     C5 - C8    
     6     17      1 ;     C5 - C16   
     6     18      1 ;     C5 - C17   
     6     27      1 ;     C5 - O     
     6     28      1 ;     C5 - O1    
     6     33      1 ;     C5 - H3    
     6     34      1 ;     C5 - H4    
     6     39      1 ;     C5 - H9    
     6     40      1 ;     C5 - H10   
     7      3      1 ;     C6 - C2    
     7      5      1 ;     C6 - C4    
     7      9      1 ;     C6 - C8    
     7     17      1 ;     C6 - C16   
     7     18      1 ;     C6 - C17   
     7     37      1 ;     C6 - H7    
     7     38      1 ;     C6 - H8    
     7     39      1 ;     C6 - H9    
     7     40      1 ;     C6 - H10   
     8      3      1 ;     C7 - C2    
     8      5      1 ;     C7 - C4    
     8     11      1 ;     C7 - C10   
     8     17      1 ;     C7 - C16   
     8     18      1 ;     C7 - C17   
     8     27      1 ;     C7 - O     
     8     28      1 ;     C7 - O1    
     8     37      1 ;     C7 - H7    
     8     38      1 ;     C7 - H8    
     8     43      1 ;     C7 - H13   
     8     44      1 ;     C7 - H14   
     9     12      1 ;     C8 - C11   
     9     45      1 ;     C8 - H15   
     9     46      1 ;     C8 - H16   
    10     13      1 ;     C9 - C12   
    10     39      1 ;     C9 - H9    
    10     40      1 ;     C9 - H10   
    10     47      1 ;     C9 - H17   
    10     48      1 ;     C9 - H18   
    11     14      1 ;    C10 - C13   
    11     41      1 ;    C10 - H11   
    11     42      1 ;    C10 - H12   
    11     49      1 ;    C10 - H19   
    11     50      1 ;    C10 - H20   
    12     15      1 ;    C11 - C14   
    12     16      1 ;    C11 - C15   
    12     43      1 ;    C11 - H13   
    12     44      1 ;    C11 - H14   
    12     51      1 ;    C11 - H21   
    13     45      1 ;    C12 - H15   
    13     46      1 ;    C12 - H16   
    13     52      1 ;    C12 - H22   
    13     53      1 ;    C12 - H23   
    13     54      1 ;    C12 - H24   
    13     55      1 ;    C12 - H25   
    13     56      1 ;    C12 - H26   
    13     57      1 ;    C12 - H27   
    14     47      1 ;    C13 - H17   
    14     48      1 ;    C13 - H18   
    15     49      1 ;    C14 - H19   
    15     50      1 ;    C14 - H20   
    15     55      1 ;    C14 - H25   
    15     56      1 ;    C14 - H26   
    15     57      1 ;    C14 - H27   
    16     49      1 ;    C15 - H19   
    16     50      1 ;    C15 - H20   
    16     52      1 ;    C15 - H22   
    16     53      1 ;    C15 - H23   
    16     54      1 ;    C15 - H24   
    17     19      1 ;    C16 - C18   
    17     31      1 ;    C16 - H1    
    17     32      1 ;    C16 - H2    
    17     58      1 ;    C16 - H28   
    17     59      1 ;    C16 - H29   
    18     21      1 ;    C17 - C20   
    18     29      1 ;    C17 - O2    
    18     30      1 ;    C17 - O3    
    18     31      1 ;    C17 - H1    
    18     32      1 ;    C17 - H2    
    18     62      1 ;    C17 - H32   
    18     63      1 ;    C17 - H33   
    19     22      1 ;    C18 - C21   
    19     64      1 ;    C18 - H34   
    19     65      1 ;    C18 - H35   
    20     23      1 ;    C19 - C22   
    20     58      1 ;    C19 - H28   
    20     59      1 ;    C19 - H29   
    20     66      1 ;    C19 - H36   
    20     67      1 ;    C19 - H37   
    21     24      1 ;    C20 - C23   
    21     60      1 ;    C20 - H30   
    21     61      1 ;    C20 - H31   
    21     68      1 ;    C20 - H38   
    21     69      1 ;    C20 - H39   
    22     25      1 ;    C21 - C24   
    22     26      1 ;    C21 - C25   
    22     62      1 ;    C21 - H32   
    22     63      1 ;    C21 - H33   
    22     70      1 ;    C21 - H40   
    23     64      1 ;    C22 - H34   
    23     65      1 ;    C22 - H35   
    23     71      1 ;    C22 - H41   
    23     72      1 ;    C22 - H42   
    23     73      1 ;    C22 - H43   
    23     74      1 ;    C22 - H44   
    23     75      1 ;    C22 - H45   
    23     76      1 ;    C22 - H46   
    24     66      1 ;    C23 - H36   
    24     67      1 ;    C23 - H37   
    25     68      1 ;    C24 - H38   
    25     69      1 ;    C24 - H39   
    25     74      1 ;    C24 - H44   
    25     75      1 ;    C24 - H45   
    25     76      1 ;    C24 - H46   
    26     68      1 ;    C25 - H38   
    26     69      1 ;    C25 - H39   
    26     71      1 ;    C25 - H41   
    26     72      1 ;    C25 - H42   
    26     73      1 ;    C25 - H43   
    31     33      1 ;     H1 - H3    
    31     34      1 ;     H1 - H4    
    32     33      1 ;     H2 - H3    
    32     34      1 ;     H2 - H4    
    33     35      1 ;     H3 - H5    
    33     36      1 ;     H3 - H6    
    34     35      1 ;     H4 - H5    
    34     36      1 ;     H4 - H6    
    35     37      1 ;     H5 - H7    
    35     38      1 ;     H5 - H8    
    36     37      1 ;     H6 - H7    
    36     38      1 ;     H6 - H8    
    39     41      1 ;     H9 - H11   
    39     42      1 ;     H9 - H12   
    40     41      1 ;    H10 - H11   
    40     42      1 ;    H10 - H12   
    41     43      1 ;    H11 - H13   
    41     44      1 ;    H11 - H14   
    42     43      1 ;    H12 - H13   
    42     44      1 ;    H12 - H14   
    43     45      1 ;    H13 - H15   
    43     46      1 ;    H13 - H16   
    44     45      1 ;    H14 - H15   
    44     46      1 ;    H14 - H16   
    45     47      1 ;    H15 - H17   
    45     48      1 ;    H15 - H18   
    46     47      1 ;    H16 - H17   
    46     48      1 ;    H16 - H18   
    47     49      1 ;    H17 - H19   
    47     50      1 ;    H17 - H20   
    48     49      1 ;    H18 - H19   
    48     50      1 ;    H18 - H20   
    49     51      1 ;    H19 - H21   
    50     51      1 ;    H20 - H21   
    51     52      1 ;    H21 - H22   
    51     53      1 ;    H21 - H23   
    51     54      1 ;    H21 - H24   
    51     55      1 ;    H21 - H25   
    51     56      1 ;    H21 - H26   
    51     57      1 ;    H21 - H27   
    58     60      1 ;    H28 - H30   
    58     61      1 ;    H28 - H31   
    59     60      1 ;    H29 - H30   
    59     61      1 ;    H29 - H31   
    60     62      1 ;    H30 - H32   
    60     63      1 ;    H30 - H33   
    61     62      1 ;    H31 - H32   
    61     63      1 ;    H31 - H33   
    62     64      1 ;    H32 - H34   
    62     65      1 ;    H32 - H35   
    63     64      1 ;    H33 - H34   
    63     65      1 ;    H33 - H35   
    64     66      1 ;    H34 - H36   
    64     67      1 ;    H34 - H37   
    65     66      1 ;    H35 - H36   
    65     67      1 ;    H35 - H37   
    66     68      1 ;    H36 - H38   
    66     69      1 ;    H36 - H39   
    67     68      1 ;    H37 - H38   
    67     69      1 ;    H37 - H39   
    68     70      1 ;    H38 - H40   
    69     70      1 ;    H39 - H40   
    70     71      1 ;    H40 - H41   
    70     72      1 ;    H40 - H42   
    70     73      1 ;    H40 - H43   
    70     74      1 ;    H40 - H44   
    70     75      1 ;    H40 - H45   
    70     76      1 ;    H40 - H46   

[ angles ]
;   ai     aj     ak    funct   theta         cth
     1      2      3      1    1.1151e+02    5.4308e+02 ;      C - C1     - C2    
     1      2     17      1    1.1104e+02    5.4643e+02 ;      C - C1     - C16   
     1      2     18      1    1.1151e+02    5.4308e+02 ;      C - C1     - C17   
     1      6      5      1    1.1151e+02    5.4308e+02 ;      C - C5     - C4    
     1      6     37      1    1.0980e+02    3.9162e+02 ;      C - C5     - H7    
     1      6     38      1    1.0980e+02    3.9162e+02 ;      C - C5     - H8    
     1      7     27      1    1.2320e+02    7.0793e+02 ;      C - C6     - O     
     1      7     28      1    1.2320e+02    7.0793e+02 ;      C - C6     - O1    
     1      8      9      1    1.1151e+02    5.4308e+02 ;      C - C7     - C8    
     1      8     39      1    1.0980e+02    3.9162e+02 ;      C - C7     - H9    
     1      8     40      1    1.0980e+02    3.9162e+02 ;      C - C7     - H10   
     2      1      6      1    1.1151e+02    5.4308e+02 ;     C1 - C      - C5    
     2      1      7      1    1.1104e+02    5.4643e+02 ;     C1 - C      - C6    
     2      1      8      1    1.1151e+02    5.4308e+02 ;     C1 - C      - C7    
     2      3      4      1    1.1151e+02    5.4308e+02 ;     C1 - C2     - C3    
     2      3     31      1    1.0980e+02    3.9162e+02 ;     C1 - C2     - H1    
     2      3     32      1    1.0980e+02    3.9162e+02 ;     C1 - C2     - H2    
     2     17     29      1    1.2320e+02    7.0793e+02 ;     C1 - C16    - O2    
     2     17     30      1    1.2320e+02    7.0793e+02 ;     C1 - C16    - O3    
     2     18     19      1    1.1151e+02    5.4308e+02 ;     C1 - C17    - C18   
     2     18     58      1    1.0980e+02    3.9162e+02 ;     C1 - C17    - H28   
     2     18     59      1    1.0980e+02    3.9162e+02 ;     C1 - C17    - H29   
     3      2     17      1    1.1104e+02    5.4643e+02 ;     C2 - C1     - C16   
     3      2     18      1    1.1151e+02    5.4308e+02 ;     C2 - C1     - C17   
     3      4      5      1    1.1151e+02    5.4308e+02 ;     C2 - C3     - C4    
     3      4     33      1    1.0980e+02    3.9162e+02 ;     C2 - C3     - H3    
     3      4     34      1    1.0980e+02    3.9162e+02 ;     C2 - C3     - H4    
     4      3     31      1    1.0980e+02    3.9162e+02 ;     C3 - C2     - H1    
     4      3     32      1    1.0980e+02    3.9162e+02 ;     C3 - C2     - H2    
     4      5      6      1    1.1151e+02    5.4308e+02 ;     C3 - C4     - C5    
     4      5     35      1    1.0980e+02    3.9162e+02 ;     C3 - C4     - H5    
     4      5     36      1    1.0980e+02    3.9162e+02 ;     C3 - C4     - H6    
     5      4     33      1    1.0980e+02    3.9162e+02 ;     C4 - C3     - H3    
     5      4     34      1    1.0980e+02    3.9162e+02 ;     C4 - C3     - H4    
     5      6     37      1    1.0980e+02    3.9162e+02 ;     C4 - C5     - H7    
     5      6     38      1    1.0980e+02    3.9162e+02 ;     C4 - C5     - H8    
     6      1      7      1    1.1104e+02    5.4643e+02 ;     C5 - C      - C6    
     6      1      8      1    1.1151e+02    5.4308e+02 ;     C5 - C      - C7    
     6      5     35      1    1.0980e+02    3.9162e+02 ;     C5 - C4     - H5    
     6      5     36      1    1.0980e+02    3.9162e+02 ;     C5 - C4     - H6    
     7      1      8      1    1.1104e+02    5.4643e+02 ;     C6 - C      - C7    
     8      9     10      1    1.1151e+02    5.4308e+02 ;     C7 - C8     - C9    
     8      9     41      1    1.0980e+02    3.9162e+02 ;     C7 - C8     - H11   
     8      9     42      1    1.0980e+02    3.9162e+02 ;     C7 - C8     - H12   
     9      8     39      1    1.0980e+02    3.9162e+02 ;     C8 - C7     - H9    
     9      8     40      1    1.0980e+02    3.9162e+02 ;     C8 - C7     - H10   
     9     10     11      1    1.1151e+02    5.4308e+02 ;     C8 - C9     - C10   
     9     10     43      1    1.0980e+02    3.9162e+02 ;     C8 - C9     - H13   
     9     10     44      1    1.0980e+02    3.9162e+02 ;     C8 - C9     - H14   
    10      9     41      1    1.0980e+02    3.9162e+02 ;     C9 - C8     - H11   
    10      9     42      1    1.0980e+02    3.9162e+02 ;     C9 - C8     - H12   
    10     11     12      1    1.1151e+02    5.4308e+02 ;     C9 - C10    - C11   
    10     11     45      1    1.0980e+02    3.9162e+02 ;     C9 - C10    - H15   
    10     11     46      1    1.0980e+02    3.9162e+02 ;     C9 - C10    - H16   
    11     10     43      1    1.0980e+02    3.9162e+02 ;    C10 - C9     - H13   
    11     10     44      1    1.0980e+02    3.9162e+02 ;    C10 - C9     - H14   
    11     12     13      1    1.1151e+02    5.4308e+02 ;    C10 - C11    - C12   
    11     12     47      1    1.0980e+02    3.9162e+02 ;    C10 - C11    - H17   
    11     12     48      1    1.0980e+02    3.9162e+02 ;    C10 - C11    - H18   
    12     11     45      1    1.0980e+02    3.9162e+02 ;    C11 - C10    - H15   
    12     11     46      1    1.0980e+02    3.9162e+02 ;    C11 - C10    - H16   
    12     13     14      1    1.1151e+02    5.4308e+02 ;    C11 - C12    - C13   
    12     13     49      1    1.0980e+02    3.9162e+02 ;    C11 - C12    - H19   
    12     13     50      1    1.0980e+02    3.9162e+02 ;    C11 - C12    - H20   
    13     12     47      1    1.0980e+02    3.9162e+02 ;    C12 - C11    - H17   
    13     12     48      1    1.0980e+02    3.9162e+02 ;    C12 - C11    - H18   
    13     14     15      1    1.1151e+02    5.4308e+02 ;    C12 - C13    - C14   
    13     14     16      1    1.1151e+02    5.4308e+02 ;    C12 - C13    - C15   
    13     14     51      1    1.0980e+02    3.9162e+02 ;    C12 - C13    - H21   
    14     13     49      1    1.0980e+02    3.9162e+02 ;    C13 - C12    - H19   
    14     13     50      1    1.0980e+02    3.9162e+02 ;    C13 - C12    - H20   
    14     15     52      1    1.0980e+02    3.9162e+02 ;    C13 - C14    - H22   
    14     15     53      1    1.0980e+02    3.9162e+02 ;    C13 - C14    - H23   
    14     15     54      1    1.0980e+02    3.9162e+02 ;    C13 - C14    - H24   
    14     16     55      1    1.0980e+02    3.9162e+02 ;    C13 - C15    - H25   
    14     16     56      1    1.0980e+02    3.9162e+02 ;    C13 - C15    - H26   
    14     16     57      1    1.0980e+02    3.9162e+02 ;    C13 - C15    - H27   
    15     14     16      1    1.1151e+02    5.4308e+02 ;    C14 - C13    - C15   
    15     14     51      1    1.0980e+02    3.9162e+02 ;    C14 - C13    - H21   
    16     14     51      1    1.0980e+02    3.9162e+02 ;    C15 - C13    - H21   
    17      2     18      1    1.1104e+02    5.4643e+02 ;    C16 - C1     - C17   
    18     19     20      1    1.1151e+02    5.4308e+02 ;    C17 - C18    - C19   
    18     19     60      1    1.0980e+02    3.9162e+02 ;    C17 - C18    - H30   
    18     19     61      1    1.0980e+02    3.9162e+02 ;    C17 - C18    - H31   
    19     18     58      1    1.0980e+02    3.9162e+02 ;    C18 - C17    - H28   
    19     18     59      1    1.0980e+02    3.9162e+02 ;    C18 - C17    - H29   
    19     20     21      1    1.1151e+02    5.4308e+02 ;    C18 - C19    - C20   
    19     20     62      1    1.0980e+02    3.9162e+02 ;    C18 - C19    - H32   
    19     20     63      1    1.0980e+02    3.9162e+02 ;    C18 - C19    - H33   
    20     19     60      1    1.0980e+02    3.9162e+02 ;    C19 - C18    - H30   
    20     19     61      1    1.0980e+02    3.9162e+02 ;    C19 - C18    - H31   
    20     21     22      1    1.1151e+02    5.4308e+02 ;    C19 - C20    - C21   
    20     21     64      1    1.0980e+02    3.9162e+02 ;    C19 - C20    - H34   
    20     21     65      1    1.0980e+02    3.9162e+02 ;    C19 - C20    - H35   
    21     20     62      1    1.0980e+02    3.9162e+02 ;    C20 - C19    - H32   
    21     20     63      1    1.0980e+02    3.9162e+02 ;    C20 - C19    - H33   
    21     22     23      1    1.1151e+02    5.4308e+02 ;    C20 - C21    - C22   
    21     22     66      1    1.0980e+02    3.9162e+02 ;    C20 - C21    - H36   
    21     22     67      1    1.0980e+02    3.9162e+02 ;    C20 - C21    - H37   
    22     21     64      1    1.0980e+02    3.9162e+02 ;    C21 - C20    - H34   
    22     21     65      1    1.0980e+02    3.9162e+02 ;    C21 - C20    - H35   
    22     23     24      1    1.1151e+02    5.4308e+02 ;    C21 - C22    - C23   
    22     23     68      1    1.0980e+02    3.9162e+02 ;    C21 - C22    - H38   
    22     23     69      1    1.0980e+02    3.9162e+02 ;    C21 - C22    - H39   
    23     22     66      1    1.0980e+02    3.9162e+02 ;    C22 - C21    - H36   
    23     22     67      1    1.0980e+02    3.9162e+02 ;    C22 - C21    - H37   
    23     24     25      1    1.1151e+02    5.4308e+02 ;    C22 - C23    - C24   
    23     24     26      1    1.1151e+02    5.4308e+02 ;    C22 - C23    - C25   
    23     24     70      1    1.0980e+02    3.9162e+02 ;    C22 - C23    - H40   
    24     23     68      1    1.0980e+02    3.9162e+02 ;    C23 - C22    - H38   
    24     23     69      1    1.0980e+02    3.9162e+02 ;    C23 - C22    - H39   
    24     25     71      1    1.0980e+02    3.9162e+02 ;    C23 - C24    - H41   
    24     25     72      1    1.0980e+02    3.9162e+02 ;    C23 - C24    - H42   
    24     25     73      1    1.0980e+02    3.9162e+02 ;    C23 - C24    - H43   
    24     26     74      1    1.0980e+02    3.9162e+02 ;    C23 - C25    - H44   
    24     26     75      1    1.0980e+02    3.9162e+02 ;    C23 - C25    - H45   
    24     26     76      1    1.0980e+02    3.9162e+02 ;    C23 - C25    - H46   
    25     24     26      1    1.1151e+02    5.4308e+02 ;    C24 - C23    - C25   
    25     24     70      1    1.0980e+02    3.9162e+02 ;    C24 - C23    - H40   
    26     24     70      1    1.0980e+02    3.9162e+02 ;    C25 - C23    - H40   
    27      7     28      1    1.3025e+02    9.9412e+02 ;      O - C6     - O1    
    29     17     30      1    1.3025e+02    9.9412e+02 ;     O2 - C16    - O3    
    31      3     32      1    1.0758e+02    3.2635e+02 ;     H1 - C2     - H2    
    33      4     34      1    1.0758e+02    3.2635e+02 ;     H3 - C3     - H4    
    35      5     36      1    1.0758e+02    3.2635e+02 ;     H5 - C4     - H6    
    37      6     38      1    1.0758e+02    3.2635e+02 ;     H7 - C5     - H8    
    39      8     40      1    1.0758e+02    3.2635e+02 ;     H9 - C7     - H10   
    41      9     42      1    1.0758e+02    3.2635e+02 ;    H11 - C8     - H12   
    43     10     44      1    1.0758e+02    3.2635e+02 ;    H13 - C9     - H14   
    45     11     46      1    1.0758e+02    3.2635e+02 ;    H15 - C10    - H16   
    47     12     48      1    1.0758e+02    3.2635e+02 ;    H17 - C11    - H18   
    49     13     50      1    1.0758e+02    3.2635e+02 ;    H19 - C12    - H20   
    52     15     53      1    1.0758e+02    3.2635e+02 ;    H22 - C14    - H23   
    52     15     54      1    1.0758e+02    3.2635e+02 ;    H22 - C14    - H24   
    53     15     54      1    1.0758e+02    3.2635e+02 ;    H23 - C14    - H24   
    55     16     56      1    1.0758e+02    3.2635e+02 ;    H25 - C15    - H26   
    55     16     57      1    1.0758e+02    3.2635e+02 ;    H25 - C15    - H27   
    56     16     57      1    1.0758e+02    3.2635e+02 ;    H26 - C15    - H27   
    58     18     59      1    1.0758e+02    3.2635e+02 ;    H28 - C17    - H29   
    60     19     61      1    1.0758e+02    3.2635e+02 ;    H30 - C18    - H31   
    62     20     63      1    1.0758e+02    3.2635e+02 ;    H32 - C19    - H33   
    64     21     65      1    1.0758e+02    3.2635e+02 ;    H34 - C20    - H35   
    66     22     67      1    1.0758e+02    3.2635e+02 ;    H36 - C21    - H37   
    68     23     69      1    1.0758e+02    3.2635e+02 ;    H38 - C22    - H39   
    71     25     72      1    1.0758e+02    3.2635e+02 ;    H41 - C24    - H42   
    71     25     73      1    1.0758e+02    3.2635e+02 ;    H41 - C24    - H43   
    72     25     73      1    1.0758e+02    3.2635e+02 ;    H42 - C24    - H43   
    74     26     75      1    1.0758e+02    3.2635e+02 ;    H44 - C25    - H45   
    74     26     76      1    1.0758e+02    3.2635e+02 ;    H44 - C25    - H46   
    75     26     76      1    1.0758e+02    3.2635e+02 ;    H45 - C25    - H46   

[ dihedrals ] ; propers
; for gromacs 4.5 or higher, using funct 9
;    i      j      k      l   func   phase     kd      pn
     1      2      3      4      9     0.00   0.46024   1 ;      C-    C1-    C2-    C3
     1      2      3      4      9     0.00   0.54392   3 ;      C-    C1-    C2-    C3
     1      2      3      4      9   180.00   1.21336   2 ;      C-    C1-    C2-    C3
     1      2      3     31      9     0.00   0.33472   3 ;      C-    C1-    C2-    H1
     1      2      3     32      9     0.00   0.33472   3 ;      C-    C1-    C2-    H2
     1      2     17     29      9     0.00   3.09616   1 ;      C-    C1-   C16-    O2
     1      2     17     29      9   180.00   1.12968   2 ;      C-    C1-   C16-    O2
     1      2     17     29      9   180.00   2.30120   3 ;      C-    C1-   C16-    O2
     1      2     17     30      9     0.00   3.09616   1 ;      C-    C1-   C16-    O3
     1      2     17     30      9   180.00   1.12968   2 ;      C-    C1-   C16-    O3
     1      2     17     30      9   180.00   2.30120   3 ;      C-    C1-   C16-    O3
     1      2     18     19      9     0.00   0.46024   1 ;      C-    C1-   C17-   C18
     1      2     18     19      9     0.00   0.54392   3 ;      C-    C1-   C17-   C18
     1      2     18     19      9   180.00   1.21336   2 ;      C-    C1-   C17-   C18
     1      2     18     58      9     0.00   0.33472   3 ;      C-    C1-   C17-   H28
     1      2     18     59      9     0.00   0.33472   3 ;      C-    C1-   C17-   H29
     1      6      5      4      9     0.00   0.46024   1 ;      C-    C5-    C4-    C3
     1      6      5      4      9     0.00   0.54392   3 ;      C-    C5-    C4-    C3
     1      6      5      4      9   180.00   1.21336   2 ;      C-    C5-    C4-    C3
     1      6      5     35      9     0.00   0.33472   3 ;      C-    C5-    C4-    H5
     1      6      5     36      9     0.00   0.33472   3 ;      C-    C5-    C4-    H6
     1      8      9     10      9     0.00   0.46024   1 ;      C-    C7-    C8-    C9
     1      8      9     10      9     0.00   0.54392   3 ;      C-    C7-    C8-    C9
     1      8      9     10      9   180.00   1.21336   2 ;      C-    C7-    C8-    C9
     1      8      9     41      9     0.00   0.33472   3 ;      C-    C7-    C8-   H11
     1      8      9     42      9     0.00   0.33472   3 ;      C-    C7-    C8-   H12
     2      1      6      5      9     0.00   0.46024   1 ;     C1-     C-    C5-    C4
     2      1      6      5      9     0.00   0.54392   3 ;     C1-     C-    C5-    C4
     2      1      6      5      9   180.00   1.21336   2 ;     C1-     C-    C5-    C4
     2      1      6     37      9     0.00   0.33472   3 ;     C1-     C-    C5-    H7
     2      1      6     38      9     0.00   0.33472   3 ;     C1-     C-    C5-    H8
     2      1      7     27      9     0.00   3.09616   1 ;     C1-     C-    C6-     O
     2      1      7     27      9   180.00   1.12968   2 ;     C1-     C-    C6-     O
     2      1      7     27      9   180.00   2.30120   3 ;     C1-     C-    C6-     O
     2      1      7     28      9     0.00   3.09616   1 ;     C1-     C-    C6-    O1
     2      1      7     28      9   180.00   1.12968   2 ;     C1-     C-    C6-    O1
     2      1      7     28      9   180.00   2.30120   3 ;     C1-     C-    C6-    O1
     2      1      8      9      9     0.00   0.46024   1 ;     C1-     C-    C7-    C8
     2      1      8      9      9     0.00   0.54392   3 ;     C1-     C-    C7-    C8
     2      1      8      9      9   180.00   1.21336   2 ;     C1-     C-    C7-    C8
     2      1      8     39      9     0.00   0.33472   3 ;     C1-     C-    C7-    H9
     2      1      8     40      9     0.00   0.33472   3 ;     C1-     C-    C7-   H10
     2      3      4      5      9     0.00   0.46024   1 ;     C1-    C2-    C3-    C4
     2      3      4      5      9     0.00   0.54392   3 ;     C1-    C2-    C3-    C4
     2      3      4      5      9   180.00   1.21336   2 ;     C1-    C2-    C3-    C4
     2      3      4     33      9     0.00   0.33472   3 ;     C1-    C2-    C3-    H3
     2      3      4     34      9     0.00   0.33472   3 ;     C1-    C2-    C3-    H4
     2     18     19     20      9     0.00   0.46024   1 ;     C1-   C17-   C18-   C19
     2     18     19     20      9     0.00   0.54392   3 ;     C1-   C17-   C18-   C19
     2     18     19     20      9   180.00   1.21336   2 ;     C1-   C17-   C18-   C19
     2     18     19     60      9     0.00   0.33472   3 ;     C1-   C17-   C18-   H30
     2     18     19     61      9     0.00   0.33472   3 ;     C1-   C17-   C18-   H31
     3      2     17     29      9     0.00   3.09616   1 ;     C2-    C1-   C16-    O2
     3      2     17     29      9   180.00   1.12968   2 ;     C2-    C1-   C16-    O2
     3      2     17     29      9   180.00   2.30120   3 ;     C2-    C1-   C16-    O2
     3      2     17     30      9     0.00   3.09616   1 ;     C2-    C1-   C16-    O3
     3      2     17     30      9   180.00   1.12968   2 ;     C2-    C1-   C16-    O3
     3      2     17     30      9   180.00   2.30120   3 ;     C2-    C1-   C16-    O3
     3      2     18     19      9     0.00   0.46024   1 ;     C2-    C1-   C17-   C18
     3      2     18     19      9     0.00   0.54392   3 ;     C2-    C1-   C17-   C18
     3      2     18     19      9   180.00   1.21336   2 ;     C2-    C1-   C17-   C18
     3      2     18     58      9     0.00   0.33472   3 ;     C2-    C1-   C17-   H28
     3      2     18     59      9     0.00   0.33472   3 ;     C2-    C1-   C17-   H29
     3      4      5      6      9     0.00   0.46024   1 ;     C2-    C3-    C4-    C5
     3      4      5      6      9     0.00   0.54392   3 ;     C2-    C3-    C4-    C5
     3      4      5      6      9   180.00   1.21336   2 ;     C2-    C3-    C4-    C5
     3      4      5     35      9     0.00   0.33472   3 ;     C2-    C3-    C4-    H5
     3      4      5     36      9     0.00   0.33472   3 ;     C2-    C3-    C4-    H6
     4      3      2     17      9     0.00   0.41840   3 ;     C3-    C2-    C1-   C16
     4      3      2     18      9     0.00   0.46024   1 ;     C3-    C2-    C1-   C17
     4      3      2     18      9     0.00   0.54392   3 ;     C3-    C2-    C1-   C17
     4      3      2     18      9   180.00   1.21336   2 ;     C3-    C2-    C1-   C17
     4      5      6     37      9     0.00   0.33472   3 ;     C3-    C4-    C5-    H7
     4      5      6     38      9     0.00   0.33472   3 ;     C3-    C4-    C5-    H8
     5      4      3     31      9     0.00   0.33472   3 ;     C4-    C3-    C2-    H1
     5      4      3     32      9     0.00   0.33472   3 ;     C4-    C3-    C2-    H2
     6      1      2      3      9     0.00   0.46024   1 ;     C5-     C-    C1-    C2
     6      1      2      3      9     0.00   0.54392   3 ;     C5-     C-    C1-    C2
     6      1      2      3      9   180.00   1.21336   2 ;     C5-     C-    C1-    C2
     6      1      2     17      9     0.00   0.41840   3 ;     C5-     C-    C1-   C16
     6      1      2     18      9     0.00   0.46024   1 ;     C5-     C-    C1-   C17
     6      1      2     18      9     0.00   0.54392   3 ;     C5-     C-    C1-   C17
     6      1      2     18      9   180.00   1.21336   2 ;     C5-     C-    C1-   C17
     6      1      7     27      9     0.00   3.09616   1 ;     C5-     C-    C6-     O
     6      1      7     27      9   180.00   1.12968   2 ;     C5-     C-    C6-     O
     6      1      7     27      9   180.00   2.30120   3 ;     C5-     C-    C6-     O
     6      1      7     28      9     0.00   3.09616   1 ;     C5-     C-    C6-    O1
     6      1      7     28      9   180.00   1.12968   2 ;     C5-     C-    C6-    O1
     6      1      7     28      9   180.00   2.30120   3 ;     C5-     C-    C6-    O1
     6      1      8      9      9     0.00   0.46024   1 ;     C5-     C-    C7-    C8
     6      1      8      9      9     0.00   0.54392   3 ;     C5-     C-    C7-    C8
     6      1      8      9      9   180.00   1.21336   2 ;     C5-     C-    C7-    C8
     6      1      8     39      9     0.00   0.33472   3 ;     C5-     C-    C7-    H9
     6      1      8     40      9     0.00   0.33472   3 ;     C5-     C-    C7-   H10
     6      5      4     33      9     0.00   0.33472   3 ;     C5-    C4-    C3-    H3
     6      5      4     34      9     0.00   0.33472   3 ;     C5-    C4-    C3-    H4
     7      1      2      3      9     0.00   0.41840   3 ;     C6-     C-    C1-    C2
     7      1      2     17      9     0.00   0.65084   3 ;     C6-     C-    C1-   C16
     7      1      2     18      9     0.00   0.41840   3 ;     C6-     C-    C1-   C17
     7      1      6      5      9     0.00   0.41840   3 ;     C6-     C-    C5-    C4
     7      1      6     37      9     0.00   0.65084   3 ;     C6-     C-    C5-    H7
     7      1      6     38      9     0.00   0.65084   3 ;     C6-     C-    C5-    H8
     7      1      8      9      9     0.00   0.41840   3 ;     C6-     C-    C7-    C8
     7      1      8     39      9     0.00   0.65084   3 ;     C6-     C-    C7-    H9
     7      1      8     40      9     0.00   0.65084   3 ;     C6-     C-    C7-   H10
     8      1      2      3      9     0.00   0.46024   1 ;     C7-     C-    C1-    C2
     8      1      2      3      9     0.00   0.54392   3 ;     C7-     C-    C1-    C2
     8      1      2      3      9   180.00   1.21336   2 ;     C7-     C-    C1-    C2
     8      1      2     17      9     0.00   0.41840   3 ;     C7-     C-    C1-   C16
     8      1      2     18      9     0.00   0.46024   1 ;     C7-     C-    C1-   C17
     8      1      2     18      9     0.00   0.54392   3 ;     C7-     C-    C1-   C17
     8      1      2     18      9   180.00   1.21336   2 ;     C7-     C-    C1-   C17
     8      1      6      5      9     0.00   0.46024   1 ;     C7-     C-    C5-    C4
     8      1      6      5      9     0.00   0.54392   3 ;     C7-     C-    C5-    C4
     8      1      6      5      9   180.00   1.21336   2 ;     C7-     C-    C5-    C4
     8      1      6     37      9     0.00   0.33472   3 ;     C7-     C-    C5-    H7
     8      1      6     38      9     0.00   0.33472   3 ;     C7-     C-    C5-    H8
     8      1      7     27      9     0.00   3.09616   1 ;     C7-     C-    C6-     O
     8      1      7     27      9   180.00   1.12968   2 ;     C7-     C-    C6-     O
     8      1      7     27      9   180.00   2.30120   3 ;     C7-     C-    C6-     O
     8      1      7     28      9     0.00   3.09616   1 ;     C7-     C-    C6-    O1
     8      1      7     28      9   180.00   1.12968   2 ;     C7-     C-    C6-    O1
     8      1      7     28      9   180.00   2.30120   3 ;     C7-     C-    C6-    O1
     8      9     10     11      9     0.00   0.46024   1 ;     C7-    C8-    C9-   C10
     8      9     10     11      9     0.00   0.54392   3 ;     C7-    C8-    C9-   C10
     8      9     10     11      9   180.00   1.21336   2 ;     C7-    C8-    C9-   C10
     8      9     10     43      9     0.00   0.33472   3 ;     C7-    C8-    C9-   H13
     8      9     10     44      9     0.00   0.33472   3 ;     C7-    C8-    C9-   H14
     9     10     11     12      9     0.00   0.46024   1 ;     C8-    C9-   C10-   C11
     9     10     11     12      9     0.00   0.54392   3 ;     C8-    C9-   C10-   C11
     9     10     11     12      9   180.00   1.21336   2 ;     C8-    C9-   C10-   C11
     9     10     11     45      9     0.00   0.33472   3 ;     C8-    C9-   C10-   H15
     9     10     11     46      9     0.00   0.33472   3 ;     C8-    C9-   C10-   H16
    10      9      8     39      9     0.00   0.33472   3 ;     C9-    C8-    C7-    H9
    10      9      8     40      9     0.00   0.33472   3 ;     C9-    C8-    C7-   H10
    10     11     12     13      9     0.00   0.46024   1 ;     C9-   C10-   C11-   C12
    10     11     12     13      9     0.00   0.54392   3 ;     C9-   C10-   C11-   C12
    10     11     12     13      9   180.00   1.21336   2 ;     C9-   C10-   C11-   C12
    10     11     12     47      9     0.00   0.33472   3 ;     C9-   C10-   C11-   H17
    10     11     12     48      9     0.00   0.33472   3 ;     C9-   C10-   C11-   H18
    11     10      9     41      9     0.00   0.33472   3 ;    C10-    C9-    C8-   H11
    11     10      9     42      9     0.00   0.33472   3 ;    C10-    C9-    C8-   H12
    11     12     13     14      9     0.00   0.46024   1 ;    C10-   C11-   C12-   C13
    11     12     13     14      9     0.00   0.54392   3 ;    C10-   C11-   C12-   C13
    11     12     13     14      9   180.00   1.21336   2 ;    C10-   C11-   C12-   C13
    11     12     13     49      9     0.00   0.33472   3 ;    C10-   C11-   C12-   H19
    11     12     13     50      9     0.00   0.33472   3 ;    C10-   C11-   C12-   H20
    12     11     10     43      9     0.00   0.33472   3 ;    C11-   C10-    C9-   H13
    12     11     10     44      9     0.00   0.33472   3 ;    C11-   C10-    C9-   H14
    12     13     14     15      9     0.00   0.46024   1 ;    C11-   C12-   C13-   C14
    12     13     14     15      9     0.00   0.54392   3 ;    C11-   C12-   C13-   C14
    12     13     14     15      9   180.00   1.21336   2 ;    C11-   C12-   C13-   C14
    12     13     14     16      9     0.00   0.46024   1 ;    C11-   C12-   C13-   C15
    12     13     14     16      9     0.00   0.54392   3 ;    C11-   C12-   C13-   C15
    12     13     14     16      9   180.00   1.21336   2 ;    C11-   C12-   C13-   C15
    12     13     14     51      9     0.00   0.33472   3 ;    C11-   C12-   C13-   H21
    13     12     11     45      9     0.00   0.33472   3 ;    C12-   C11-   C10-   H15
    13     12     11     46      9     0.00   0.33472   3 ;    C12-   C11-   C10-   H16
    13     14     15     52      9     0.00   0.33472   3 ;    C12-   C13-   C14-   H22
    13     14     15     53      9     0.00   0.33472   3 ;    C12-   C13-   C14-   H23
    13     14     15     54      9     0.00   0.33472   3 ;    C12-   C13-   C14-   H24
    13     14     16     55      9     0.00   0.33472   3 ;    C12-   C13-   C15-   H25
    13     14     16     56      9     0.00   0.33472   3 ;    C12-   C13-   C15-   H26
    13     14     16     57      9     0.00   0.33472   3 ;    C12-   C13-   C15-   H27
    14     13     12     47      9     0.00   0.33472   3 ;    C13-   C12-   C11-   H17
    14     13     12     48      9     0.00   0.33472   3 ;    C13-   C12-   C11-   H18
    15     14     13     49      9     0.00   0.33472   3 ;    C14-   C13-   C12-   H19
    15     14     13     50      9     0.00   0.33472   3 ;    C14-   C13-   C12-   H20
    15     14     16     55      9     0.00   0.33472   3 ;    C14-   C13-   C15-   H25
    15     14     16     56      9     0.00   0.33472   3 ;    C14-   C13-   C15-   H26
    15     14     16     57      9     0.00   0.33472   3 ;    C14-   C13-   C15-   H27
    16     14     13     49      9     0.00   0.33472   3 ;    C15-   C13-   C12-   H19
    16     14     13     50      9     0.00   0.33472   3 ;    C15-   C13-   C12-   H20
    16     14     15     52      9     0.00   0.33472   3 ;    C15-   C13-   C14-   H22
    16     14     15     53      9     0.00   0.33472   3 ;    C15-   C13-   C14-   H23
    16     14     15     54      9     0.00   0.33472   3 ;    C15-   C13-   C14-   H24
    17      2      3     31      9     0.00   0.65084   3 ;    C16-    C1-    C2-    H1
    17      2      3     32      9     0.00   0.65084   3 ;    C16-    C1-    C2-    H2
    17      2     18     19      9     0.00   0.41840   3 ;    C16-    C1-   C17-   C18
    17      2     18     58      9     0.00   0.65084   3 ;    C16-    C1-   C17-   H28
    17      2     18     59      9     0.00   0.65084   3 ;    C16-    C1-   C17-   H29
    18      2      3     31      9     0.00   0.33472   3 ;    C17-    C1-    C2-    H1
    18      2      3     32      9     0.00   0.33472   3 ;    C17-    C1-    C2-    H2
    18      2     17     29      9     0.00   3.09616   1 ;    C17-    C1-   C16-    O2
    18      2     17     29      9   180.00   1.12968   2 ;    C17-    C1-   C16-    O2
    18      2     17     29      9   180.00   2.30120   3 ;    C17-    C1-   C16-    O2
    18      2     17     30      9     0.00   3.09616   1 ;    C17-    C1-   C16-    O3
    18      2     17     30      9   180.00   1.12968   2 ;    C17-    C1-   C16-    O3
    18      2     17     30      9   180.00   2.30120   3 ;    C17-    C1-   C16-    O3
    18     19     20     21      9     0.00   0.46024   1 ;    C17-   C18-   C19-   C20
    18     19     20     21      9     0.00   0.54392   3 ;    C17-   C18-   C19-   C20
    18     19     20     21      9   180.00   1.21336   2 ;    C17-   C18-   C19-   C20
    18     19     20     62      9     0.00   0.33472   3 ;    C17-   C18-   C19-   H32
    18     19     20     63      9     0.00   0.33472   3 ;    C17-   C18-   C19-   H33
    19     20     21     22      9     0.00   0.46024   1 ;    C18-   C19-   C20-   C21
    19     20     21     22      9     0.00   0.54392   3 ;    C18-   C19-   C20-   C21
    19     20     21     22      9   180.00   1.21336   2 ;    C18-   C19-   C20-   C21
    19     20     21     64      9     0.00   0.33472   3 ;    C18-   C19-   C20-   H34
    19     20     21     65      9     0.00   0.33472   3 ;    C18-   C19-   C20-   H35
    20     19     18     58      9     0.00   0.33472   3 ;    C19-   C18-   C17-   H28
    20     19     18     59      9     0.00   0.33472   3 ;    C19-   C18-   C17-   H29
    20     21     22     23      9     0.00   0.46024   1 ;    C19-   C20-   C21-   C22
    20     21     22     23      9     0.00   0.54392   3 ;    C19-   C20-   C21-   C22
    20     21     22     23      9   180.00   1.21336   2 ;    C19-   C20-   C21-   C22
    20     21     22     66      9     0.00   0.33472   3 ;    C19-   C20-   C21-   H36
    20     21     22     67      9     0.00   0.33472   3 ;    C19-   C20-   C21-   H37
    21     20     19     60      9     0.00   0.33472   3 ;    C20-   C19-   C18-   H30
    21     20     19     61      9     0.00   0.33472   3 ;    C20-   C19-   C18-   H31
    21     22     23     24      9     0.00   0.46024   1 ;    C20-   C21-   C22-   C23
    21     22     23     24      9     0.00   0.54392   3 ;    C20-   C21-   C22-   C23
    21     22     23     24      9   180.00   1.21336   2 ;    C20-   C21-   C22-   C23
    21     22     23     68      9     0.00   0.33472   3 ;    C20-   C21-   C22-   H38
    21     22     23     69      9     0.00   0.33472   3 ;    C20-   C21-   C22-   H39
    22     21     20     62      9     0.00   0.33472   3 ;    C21-   C20-   C19-   H32
    22     21     20     63      9     0.00   0.33472   3 ;    C21-   C20-   C19-   H33
    22     23     24     25      9     0.00   0.46024   1 ;    C21-   C22-   C23-   C24
    22     23     24     25      9     0.00   0.54392   3 ;    C21-   C22-   C23-   C24
    22     23     24     25      9   180.00   1.21336   2 ;    C21-   C22-   C23-   C24
    22     23     24     26      9     0.00   0.46024   1 ;    C21-   C22-   C23-   C25
    22     23     24     26      9     0.00   0.54392   3 ;    C21-   C22-   C23-   C25
    22     23     24     26      9   180.00   1.21336   2 ;    C21-   C22-   C23-   C25
    22     23     24     70      9     0.00   0.33472   3 ;    C21-   C22-   C23-   H40
    23     22     21     64      9     0.00   0.33472   3 ;    C22-   C21-   C20-   H34
    23     22     21     65      9     0.00   0.33472   3 ;    C22-   C21-   C20-   H35
    23     24     25     71      9     0.00   0.33472   3 ;    C22-   C23-   C24-   H41
    23     24     25     72      9     0.00   0.33472   3 ;    C22-   C23-   C24-   H42
    23     24     25     73      9     0.00   0.33472   3 ;    C22-   C23-   C24-   H43
    23     24     26     74      9     0.00   0.33472   3 ;    C22-   C23-   C25-   H44
    23     24     26     75      9     0.00   0.33472   3 ;    C22-   C23-   C25-   H45
    23     24     26     76      9     0.00   0.33472   3 ;    C22-   C23-   C25-   H46
    24     23     22     66      9     0.00   0.33472   3 ;    C23-   C22-   C21-   H36
    24     23     22     67      9     0.00   0.33472   3 ;    C23-   C22-   C21-   H37
    25     24     23     68      9     0.00   0.33472   3 ;    C24-   C23-   C22-   H38
    25     24     23     69      9     0.00   0.33472   3 ;    C24-   C23-   C22-   H39
    25     24     26     74      9     0.00   0.33472   3 ;    C24-   C23-   C25-   H44
    25     24     26     75      9     0.00   0.33472   3 ;    C24-   C23-   C25-   H45
    25     24     26     76      9     0.00   0.33472   3 ;    C24-   C23-   C25-   H46
    26     24     23     68      9     0.00   0.33472   3 ;    C25-   C23-   C22-   H38
    26     24     23     69      9     0.00   0.33472   3 ;    C25-   C23-   C22-   H39
    26     24     25     71      9     0.00   0.33472   3 ;    C25-   C23-   C24-   H41
    26     24     25     72      9     0.00   0.33472   3 ;    C25-   C23-   C24-   H42
    26     24     25     73      9     0.00   0.33472   3 ;    C25-   C23-   C24-   H43
    31      3      4     33      9     0.00   0.50208   3 ;     H1-    C2-    C3-    H3
    31      3      4     34      9     0.00   0.50208   3 ;     H1-    C2-    C3-    H4
    32      3      4     33      9     0.00   0.50208   3 ;     H2-    C2-    C3-    H3
    32      3      4     34      9     0.00   0.50208   3 ;     H2-    C2-    C3-    H4
    33      4      5     35      9     0.00   0.50208   3 ;     H3-    C3-    C4-    H5
    33      4      5     36      9     0.00   0.50208   3 ;     H3-    C3-    C4-    H6
    34      4      5     35      9     0.00   0.50208   3 ;     H4-    C3-    C4-    H5
    34      4      5     36      9     0.00   0.50208   3 ;     H4-    C3-    C4-    H6
    35      5      6     37      9     0.00   0.50208   3 ;     H5-    C4-    C5-    H7
    35      5      6     38      9     0.00   0.50208   3 ;     H5-    C4-    C5-    H8
    36      5      6     37      9     0.00   0.50208   3 ;     H6-    C4-    C5-    H7
    36      5      6     38      9     0.00   0.50208   3 ;     H6-    C4-    C5-    H8
    39      8      9     41      9     0.00   0.50208   3 ;     H9-    C7-    C8-   H11
    39      8      9     42      9     0.00   0.50208   3 ;     H9-    C7-    C8-   H12
    40      8      9     41      9     0.00   0.50208   3 ;    H10-    C7-    C8-   H11
    40      8      9     42      9     0.00   0.50208   3 ;    H10-    C7-    C8-   H12
    41      9     10     43      9     0.00   0.50208   3 ;    H11-    C8-    C9-   H13
    41      9     10     44      9     0.00   0.50208   3 ;    H11-    C8-    C9-   H14
    42      9     10     43      9     0.00   0.50208   3 ;    H12-    C8-    C9-   H13
    42      9     10     44      9     0.00   0.50208   3 ;    H12-    C8-    C9-   H14
    43     10     11     45      9     0.00   0.50208   3 ;    H13-    C9-   C10-   H15
    43     10     11     46      9     0.00   0.50208   3 ;    H13-    C9-   C10-   H16
    44     10     11     45      9     0.00   0.50208   3 ;    H14-    C9-   C10-   H15
    44     10     11     46      9     0.00   0.50208   3 ;    H14-    C9-   C10-   H16
    45     11     12     47      9     0.00   0.50208   3 ;    H15-   C10-   C11-   H17
    45     11     12     48      9     0.00   0.50208   3 ;    H15-   C10-   C11-   H18
    46     11     12     47      9     0.00   0.50208   3 ;    H16-   C10-   C11-   H17
    46     11     12     48      9     0.00   0.50208   3 ;    H16-   C10-   C11-   H18
    47     12     13     49      9     0.00   0.50208   3 ;    H17-   C11-   C12-   H19
    47     12     13     50      9     0.00   0.50208   3 ;    H17-   C11-   C12-   H20
    48     12     13     49      9     0.00   0.50208   3 ;    H18-   C11-   C12-   H19
    48     12     13     50      9     0.00   0.50208   3 ;    H18-   C11-   C12-   H20
    49     13     14     51      9     0.00   0.50208   3 ;    H19-   C12-   C13-   H21
    50     13     14     51      9     0.00   0.50208   3 ;    H20-   C12-   C13-   H21
    51     14     15     52      9     0.00   0.50208   3 ;    H21-   C13-   C14-   H22
    51     14     15     53      9     0.00   0.50208   3 ;    H21-   C13-   C14-   H23
    51     14     15     54      9     0.00   0.50208   3 ;    H21-   C13-   C14-   H24
    51     14     16     55      9     0.00   0.50208   3 ;    H21-   C13-   C15-   H25
    51     14     16     56      9     0.00   0.50208   3 ;    H21-   C13-   C15-   H26
    51     14     16     57      9     0.00   0.50208   3 ;    H21-   C13-   C15-   H27
    58     18     19     60      9     0.00   0.50208   3 ;    H28-   C17-   C18-   H30
    58     18     19     61      9     0.00   0.50208   3 ;    H28-   C17-   C18-   H31
    59     18     19     60      9     0.00   0.50208   3 ;    H29-   C17-   C18-   H30
    59     18     19     61      9     0.00   0.50208   3 ;    H29-   C17-   C18-   H31
    60     19     20     62      9     0.00   0.50208   3 ;    H30-   C18-   C19-   H32
    60     19     20     63      9     0.00   0.50208   3 ;    H30-   C18-   C19-   H33
    61     19     20     62      9     0.00   0.50208   3 ;    H31-   C18-   C19-   H32
    61     19     20     63      9     0.00   0.50208   3 ;    H31-   C18-   C19-   H33
    62     20     21     64      9     0.00   0.50208   3 ;    H32-   C19-   C20-   H34
    62     20     21     65      9     0.00   0.50208   3 ;    H32-   C19-   C20-   H35
    63     20     21     64      9     0.00   0.50208   3 ;    H33-   C19-   C20-   H34
    63     20     21     65      9     0.00   0.50208   3 ;    H33-   C19-   C20-   H35
    64     21     22     66      9     0.00   0.50208   3 ;    H34-   C20-   C21-   H36
    64     21     22     67      9     0.00   0.50208   3 ;    H34-   C20-   C21-   H37
    65     21     22     66      9     0.00   0.50208   3 ;    H35-   C20-   C21-   H36
    65     21     22     67      9     0.00   0.50208   3 ;    H35-   C20-   C21-   H37
    66     22     23     68      9     0.00   0.50208   3 ;    H36-   C21-   C22-   H38
    66     22     23     69      9     0.00   0.50208   3 ;    H36-   C21-   C22-   H39
    67     22     23     68      9     0.00   0.50208   3 ;    H37-   C21-   C22-   H38
    67     22     23     69      9     0.00   0.50208   3 ;    H37-   C21-   C22-   H39
    68     23     24     70      9     0.00   0.50208   3 ;    H38-   C22-   C23-   H40
    69     23     24     70      9     0.00   0.50208   3 ;    H39-   C22-   C23-   H40
    70     24     25     71      9     0.00   0.50208   3 ;    H40-   C23-   C24-   H41
    70     24     25     72      9     0.00   0.50208   3 ;    H40-   C23-   C24-   H42
    70     24     25     73      9     0.00   0.50208   3 ;    H40-   C23-   C24-   H43
    70     24     26     74      9     0.00   0.50208   3 ;    H40-   C23-   C25-   H44
    70     24     26     75      9     0.00   0.50208   3 ;    H40-   C23-   C25-   H45
    70     24     26     76      9     0.00   0.50208   3 ;    H40-   C23-   C25-   H46

[ dihedrals ] ; impropers
; treated as propers in GROMACS to use correct AMBER analytical function
;    i      j      k      l   func   phase     kd      pn
     1     27      7     28      4   180.00   4.60240   2 ;      C-     O-    C6-    O1
     2     29     17     30      4   180.00   4.60240   2 ;     C1-    O2-   C16-    O3
