# Supplementary material for: Exploring the Toxicological Relationship Between Diisononyl Cyclohexane-1,2-dicarboxylate and Atherosclerosis Through Network Toxicology, Machine Learning, and Multi-Dimensional Bioinformatics
Source: Int J Mol Sci. 2026 May 22;27(11):4668. doi: 10.3390/ijms27114668 (PMC13257353; doi:10.3390/ijms27114668)
Supplement: Supplementary file 1 [file ijms-27-04668-s001.zip › 3. GROMACS inputs/ligand.pdb]

REMARK ligand_NEW.pdb created by acpype (v: 2023.10.27) on Sat Oct 18 03:19:58 2025
ATOM      1    C UNK Z   1       6.228  26.167 188.048  1.00  0.00           C
ATOM      2   C1 UNK Z   1       5.207  26.743 189.176  1.00  0.00           C
ATOM      3   C2 UNK Z   1       5.104  28.297 189.029  1.00  0.00           C
ATOM      4   C3 UNK Z   1       6.449  29.014 189.057  1.00  0.00           C
ATOM      5   C4 UNK Z   1       7.372  28.490 187.977  1.00  0.00           C
ATOM      6   C5 UNK Z   1       7.562  26.983 188.097  1.00  0.00           C
ATOM      7   C6 UNK Z   1       6.757  24.677 188.188  1.00  0.00           C
ATOM      8   C7 UNK Z   1       5.575  26.241 186.614  1.00  0.00           C
ATOM      9   C8 UNK Z   1       6.471  26.371 185.367  1.00  0.00           C
ATOM     10   C9 UNK Z   1       6.139  27.654 184.592  1.00  0.00           C
ATOM     11  C10 UNK Z   1       4.932  28.375 185.195  1.00  0.00           C
ATOM     12  C11 UNK Z   1       5.171  29.885 185.278  1.00  0.00           C
ATOM     13  C12 UNK Z   1       6.246  30.333 184.282  1.00  0.00           C
ATOM     14  C13 UNK Z   1       7.409  31.097 184.940  1.00  0.00           C
ATOM     15  C14 UNK Z   1       7.986  32.177 184.022  1.00  0.00           C
ATOM     16  C15 UNK Z   1       6.937  31.735 186.249  1.00  0.00           C
ATOM     17  C16 UNK Z   1       3.681  26.313 189.114  1.00  0.00           C
ATOM     18  C17 UNK Z   1       5.691  26.346 190.622  1.00  0.00           C
ATOM     19  C18 UNK Z   1       4.658  26.101 191.740  1.00  0.00           C
ATOM     20  C19 UNK Z   1       5.311  25.398 192.938  1.00  0.00           C
ATOM     21  C20 UNK Z   1       6.821  25.644 192.976  1.00  0.00           C
ATOM     22  C21 UNK Z   1       7.569  24.425 193.521  1.00  0.00           C
ATOM     23  C22 UNK Z   1       6.783  23.134 193.272  1.00  0.00           C
ATOM     24  C23 UNK Z   1       6.945  22.092 194.394  1.00  0.00           C
ATOM     25  C24 UNK Z   1       7.304  20.707 193.854  1.00  0.00           C
ATOM     26  C25 UNK Z   1       8.022  22.554 195.381  1.00  0.00           C
ATOM     27    O UNK Z   1       7.854  24.535 188.820  1.00  0.00           O
ATOM     28   O1 UNK Z   1       6.029  23.741 187.759  1.00  0.00           O
ATOM     29   O2 UNK Z   1       2.834  27.266 189.129  1.00  0.00           O
ATOM     30   O3 UNK Z   1       3.409  25.092 188.962  1.00  0.00           O
ATOM     31   H1 UNK Z   1       4.617  28.520 188.080  1.00  0.00           H
ATOM     32   H2 UNK Z   1       4.495  28.679 189.849  1.00  0.00           H
ATOM     33   H3 UNK Z   1       6.287  30.080 188.899  1.00  0.00           H
ATOM     34   H4 UNK Z   1       6.915  28.857 190.030  1.00  0.00           H
ATOM     35   H5 UNK Z   1       6.942  28.717 187.001  1.00  0.00           H
ATOM     36   H6 UNK Z   1       8.342  28.979 188.070  1.00  0.00           H
ATOM     37   H7 UNK Z   1       8.056  26.775 189.046  1.00  0.00           H
ATOM     38   H8 UNK Z   1       8.197  26.651 187.275  1.00  0.00           H
ATOM     39   H9 UNK Z   1       4.989  25.331 186.487  1.00  0.00           H
ATOM     40  H10 UNK Z   1       4.910  27.104 186.615  1.00  0.00           H
ATOM     41  H11 UNK Z   1       7.515  26.401 185.678  1.00  0.00           H
ATOM     42  H12 UNK Z   1       6.309  25.510 184.719  1.00  0.00           H
ATOM     43  H13 UNK Z   1       7.001  28.320 184.623  1.00  0.00           H
ATOM     44  H14 UNK Z   1       5.916  27.395 183.557  1.00  0.00           H
ATOM     45  H15 UNK Z   1       4.058  28.188 184.571  1.00  0.00           H
ATOM     46  H16 UNK Z   1       4.752  27.988 186.198  1.00  0.00           H
ATOM     47  H17 UNK Z   1       4.240  30.405 185.053  1.00  0.00           H
ATOM     48  H18 UNK Z   1       5.495  30.138 186.288  1.00  0.00           H
ATOM     49  H19 UNK Z   1       6.649  29.449 183.788  1.00  0.00           H
ATOM     50  H20 UNK Z   1       5.781  30.983 183.541  1.00  0.00           H
ATOM     51  H21 UNK Z   1       8.201  30.384 185.171  1.00  0.00           H
ATOM     52  H22 UNK Z   1       8.803  32.688 184.531  1.00  0.00           H
ATOM     53  H23 UNK Z   1       7.207  32.897 183.773  1.00  0.00           H
ATOM     54  H24 UNK Z   1       8.359  31.716 183.108  1.00  0.00           H
ATOM     55  H25 UNK Z   1       7.764  32.274 186.710  1.00  0.00           H
ATOM     56  H26 UNK Z   1       6.588  30.957 186.928  1.00  0.00           H
ATOM     57  H27 UNK Z   1       6.122  32.429 186.042  1.00  0.00           H
ATOM     58  H28 UNK Z   1       6.268  25.427 190.519  1.00  0.00           H
ATOM     59  H29 UNK Z   1       6.343  27.148 190.967  1.00  0.00           H
ATOM     60  H30 UNK Z   1       4.250  27.058 192.066  1.00  0.00           H
ATOM     61  H31 UNK Z   1       3.854  25.475 191.353  1.00  0.00           H
ATOM     62  H32 UNK Z   1       4.867  25.779 193.858  1.00  0.00           H
ATOM     63  H33 UNK Z   1       5.128  24.326 192.862  1.00  0.00           H
ATOM     64  H34 UNK Z   1       7.172  25.853 191.966  1.00  0.00           H
ATOM     65  H35 UNK Z   1       7.025  26.502 193.617  1.00  0.00           H
ATOM     66  H36 UNK Z   1       8.537  24.352 193.026  1.00  0.00           H
ATOM     67  H37 UNK Z   1       7.717  24.549 194.594  1.00  0.00           H
ATOM     68  H38 UNK Z   1       5.726  23.385 193.184  1.00  0.00           H
ATOM     69  H39 UNK Z   1       7.131  22.693 192.338  1.00  0.00           H
ATOM     70  H40 UNK Z   1       5.999  22.016 194.930  1.00  0.00           H
ATOM     71  H41 UNK Z   1       7.407  20.008 194.684  1.00  0.00           H
ATOM     72  H42 UNK Z   1       8.245  20.762 193.307  1.00  0.00           H
ATOM     73  H43 UNK Z   1       6.516  20.362 193.185  1.00  0.00           H
ATOM     74  H44 UNK Z   1       8.132  21.813 196.173  1.00  0.00           H
ATOM     75  H45 UNK Z   1       7.730  23.510 195.817  1.00  0.00           H
ATOM     76  H46 UNK Z   1       8.971  22.669 194.857  1.00  0.00           H
TER
END
