# Supplementary material for: Exploring the Toxicological Relationship Between Diisononyl Cyclohexane-1,2-dicarboxylate and Atherosclerosis Through Network Toxicology, Machine Learning, and Multi-Dimensional Bioinformatics
Source: Int J Mol Sci. 2026 May 22;27(11):4668. doi: 10.3390/ijms27114668 (PMC13257353; doi:10.3390/ijms27114668)
Supplement: Supplementary file 1 [file ijms-27-04668-s001.zip › 3. GROMACS inputs/protein.pdb]

REMARK    File generated by Swiss-PdbViewer  4.00b0
REMARK    http://www.expasy.org/spdbv/
ATOM      1  N   VAL A  37      -1.473  24.606 146.051  1.00 91.86
ATOM      2  CA  VAL A  37      -1.496  24.944 147.482  1.00 88.55
ATOM      3  C   VAL A  37      -0.941  26.368 147.707  1.00 83.45
ATOM      4  O   VAL A  37      -1.452  27.090 148.545  1.00 85.03
ATOM      5  CB  VAL A  37      -0.713  23.869 148.309  1.00 86.56
ATOM      6  CG1 VAL A  37       0.416  24.497 149.122  1.00 85.04
ATOM      7  CG2 VAL A  37      -1.661  23.075 149.230  1.00 85.78
ATOM      8  N   LYS A  38       0.055  26.767 146.909  1.00 78.90
ATOM      9  CA  LYS A  38       0.669  28.095 146.987  1.00 74.77
ATOM     10  C   LYS A  38      -0.302  29.285 147.029  1.00 71.13
ATOM     11  O   LYS A  38      -0.014  30.305 147.660  1.00 70.09
ATOM     12  CB  LYS A  38       1.617  28.318 145.807  1.00 99.99
ATOM     13  CG  LYS A  38       0.935  28.279 144.448  1.00 99.99
ATOM     14  CD  LYS A  38       1.933  28.507 143.325  1.00 99.99
ATOM     15  CE  LYS A  38       1.252  28.468 141.966  1.00 99.99
ATOM     16  NZ  LYS A  38       0.284  29.588 141.798  1.00 99.99
ATOM     17  N   GLN A  39      -1.436  29.174 146.350  1.00 69.41
ATOM     18  CA  GLN A  39      -2.425  30.251 146.357  1.00 67.73
ATOM     19  C   GLN A  39      -2.993  30.451 147.760  1.00 64.99
ATOM     20  O   GLN A  39      -3.089  31.577 148.248  1.00 65.24
ATOM     21  CB  GLN A  39      -3.549  29.953 145.364  1.00 99.99
ATOM     22  CG  GLN A  39      -4.458  28.806 145.781  1.00 99.99
ATOM     23  CD  GLN A  39      -3.807  27.450 145.593  1.00 99.99
ATOM     24  OE1 GLN A  39      -2.664  27.355 145.147  1.00 99.99
ATOM     25  NE2 GLN A  39      -4.535  26.394 145.937  1.00 99.99
ATOM     26  N   ILE A  40      -3.348  29.344 148.406  1.00 62.26
ATOM     27  CA  ILE A  40      -3.898  29.366 149.757  1.00 59.91
ATOM     28  C   ILE A  40      -2.858  29.821 150.781  1.00 56.38
ATOM     29  O   ILE A  40      -3.182  30.502 151.755  1.00 55.41
ATOM     30  CB  ILE A  40      -4.434  27.974 150.152  1.00 58.80
ATOM     31  CG1 ILE A  40      -5.455  27.493 149.119  1.00 60.02
ATOM     32  CG2 ILE A  40      -5.049  28.000 151.544  1.00 58.24
ATOM     33  CD1 ILE A  40      -5.183  26.105 148.588  1.00 59.92
ATOM     34  N   GLY A  41      -1.605  29.448 150.546  1.00 53.87
ATOM     35  CA  GLY A  41      -0.522  29.797 151.445  1.00 50.47
ATOM     36  C   GLY A  41      -0.204  31.279 151.465  1.00 50.99
ATOM     37  O   GLY A  41       0.177  31.823 152.499  1.00 50.85
ATOM     38  N   ALA A  42      -0.360  31.939 150.323  1.00 52.35
ATOM     39  CA  ALA A  42      -0.032  33.356 150.218  1.00 51.97
ATOM     40  C   ALA A  42      -1.060  34.227 150.929  1.00 52.78
ATOM     41  O   ALA A  42      -0.760  35.350 151.331  1.00 52.58
ATOM     42  CB  ALA A  42       0.083  33.765 148.759  1.00 53.00
ATOM     43  N   GLN A  43      -2.273  33.709 151.081  1.00 53.86
ATOM     44  CA  GLN A  43      -3.346  34.482 151.692  1.00 55.34
ATOM     45  C   GLN A  43      -3.472  34.198 153.182  1.00 52.43
ATOM     46  O   GLN A  43      -3.973  35.026 153.941  1.00 52.50
ATOM     47  CB  GLN A  43      -4.677  34.192 150.997  1.00 59.86
ATOM     48  CG  GLN A  43      -4.577  34.044 149.491  1.00 64.12
ATOM     49  CD  GLN A  43      -5.847  33.480 148.886  1.00 67.45
ATOM     50  OE1 GLN A  43      -6.791  33.148 149.603  1.00 67.84
ATOM     51  NE2 GLN A  43      -5.877  33.370 147.563  1.00 69.12
ATOM     52  N   LEU A  44      -3.004  33.026 153.596  1.00 49.46
ATOM     53  CA  LEU A  44      -3.189  32.566 154.967  1.00 46.36
ATOM     54  C   LEU A  44      -1.934  32.699 155.830  1.00 43.46
ATOM     55  O   LEU A  44      -2.002  33.172 156.962  1.00 42.60
ATOM     56  CB  LEU A  44      -3.657  31.110 154.966  1.00 45.48
ATOM     57  CG  LEU A  44      -3.678  30.405 156.321  1.00 43.85
ATOM     58  CD1 LEU A  44      -4.732  31.019 157.231  1.00 44.40
ATOM     59  CD2 LEU A  44      -3.910  28.913 156.142  1.00 43.48
ATOM     60  N   LEU A  45      -0.792  32.277 155.297  1.00 41.89
ATOM     61  CA  LEU A  45       0.445  32.234 156.077  1.00 39.94
ATOM     62  C   LEU A  45       0.968  33.604 156.540  1.00 40.85
ATOM     63  O   LEU A  45       1.415  33.724 157.681  1.00 40.47
ATOM     64  CB  LEU A  45       1.541  31.505 155.290  1.00 38.04
ATOM     65  CG  LEU A  45       1.727  30.013 155.580  1.00 36.65
ATOM     66  CD1 LEU A  45       0.404  29.273 155.513  1.00 37.39
ATOM     67  CD2 LEU A  45       2.734  29.397 154.620  1.00 36.15
ATOM     68  N   PRO A  46       0.936  34.636 155.669  1.00 42.89
ATOM     69  CA  PRO A  46       1.438  35.919 156.185  1.00 43.02
ATOM     70  C   PRO A  46       0.646  36.500 157.375  1.00 43.82
ATOM     71  O   PRO A  46       1.289  36.939 158.329  1.00 43.34
ATOM     72  CB  PRO A  46       1.354  36.843 154.963  1.00 44.40
ATOM     73  CG  PRO A  46       1.465  35.928 153.801  1.00 44.63
ATOM     74  CD  PRO A  46       0.735  34.681 154.208  1.00 43.88
ATOM     75  N   PRO A  47      -0.702  36.504 157.339  1.00 45.18
ATOM     76  CA  PRO A  47      -1.344  37.034 158.549  1.00 45.44
ATOM     77  C   PRO A  47      -1.274  36.082 159.744  1.00 44.58
ATOM     78  O   PRO A  47      -1.215  36.544 160.884  1.00 43.74
ATOM     79  CB  PRO A  47      -2.796  37.244 158.112  1.00 47.05
ATOM     80  CG  PRO A  47      -2.998  36.275 157.009  1.00 47.28
ATOM     81  CD  PRO A  47      -1.690  36.222 156.280  1.00 46.39
ATOM     82  N   LEU A  48      -1.280  34.777 159.488  1.00 44.37
ATOM     83  CA  LEU A  48      -1.244  33.793 160.566  1.00 35.27
ATOM     84  C   LEU A  48       0.067  33.854 161.338  1.00 42.94
ATOM     85  O   LEU A  48       0.071  33.963 162.564  1.00 42.12
ATOM     86  CB  LEU A  48      -1.453  32.383 160.017  1.00 34.88
ATOM     87  CG  LEU A  48      -1.382  31.261 161.052  1.00 33.48
ATOM     88  CD1 LEU A  48      -2.480  31.428 162.086  1.00 33.84
ATOM     89  CD2 LEU A  48      -1.472  29.901 160.381  1.00 33.27
ATOM     90  N   TYR A  49       1.179  33.782 160.613  1.00 41.60
ATOM     91  CA  TYR A  49       2.498  33.794 161.235  1.00 38.08
ATOM     92  C   TYR A  49       2.777  35.127 161.918  1.00 39.00
ATOM     93  O   TYR A  49       3.472  35.179 162.931  1.00 38.73
ATOM     94  CB  TYR A  49       3.585  33.496 160.201  1.00 35.68
ATOM     95  CG  TYR A  49       3.559  32.079 159.675  1.00 34.26
ATOM     96  CD1 TYR A  49       2.850  31.083 160.336  1.00 30.84
ATOM     97  CD2 TYR A  49       4.247  31.735 158.520  1.00 33.90
ATOM     98  CE1 TYR A  49       2.825  29.786 159.857  1.00 34.32
ATOM     99  CE2 TYR A  49       4.228  30.440 158.035  1.00 33.34
ATOM    100  CZ  TYR A  49       3.516  29.471 158.706  1.00 30.74
ATOM    101  OH  TYR A  49       3.495  28.184 158.225  1.00 30.56
ATOM    102  N   SER A  50       2.231  36.203 161.361  1.00 40.59
ATOM    103  CA  SER A  50       2.386  37.524 161.959  1.00 42.61
ATOM    104  C   SER A  50       1.684  37.589 163.310  1.00 44.05
ATOM    105  O   SER A  50       2.227  38.123 164.275  1.00 43.76
ATOM    106  CB  SER A  50       1.837  38.606 161.030  1.00 44.20
ATOM    107  OG  SER A  50       2.501  38.583 159.779  1.00 44.74
ATOM    108  N   LEU A  51       0.477  37.034 163.371  1.00 46.29
ATOM    109  CA  LEU A  51      -0.306  37.027 164.600  1.00 47.23
ATOM    110  C   LEU A  51       0.353  36.146 165.657  1.00 44.37
ATOM    111  O   LEU A  51       0.374  36.487 166.840  1.00 44.29
ATOM    112  CB  LEU A  51      -1.732  36.548 164.324  1.00 50.51
ATOM    113  CG  LEU A  51      -2.788  36.962 165.349  1.00 55.18
ATOM    114  CD1 LEU A  51      -2.878  38.477 165.437  1.00 60.41
ATOM    115  CD2 LEU A  51      -4.140  36.365 164.994  1.00 57.05
ATOM    116  N   VAL A  52       0.890  35.013 165.217  1.00 42.26
ATOM    117  CA  VAL A  52       1.634  34.121 166.098  1.00 39.91
ATOM    118  C   VAL A  52       2.888  34.814 166.622  1.00 38.78
ATOM    119  O   VAL A  52       3.231  34.696 167.798  1.00 38.66
ATOM    120  CB  VAL A  52       2.027  32.817 165.374  1.00 38.81
ATOM    121  CG1 VAL A  52       3.007  32.010 166.206  1.00 28.17
ATOM    122  CG2 VAL A  52       0.787  31.997 165.056  1.00 30.06
ATOM    123  N   PHE A  53       3.558  35.550 165.742  1.00 38.97
ATOM    124  CA  PHE A  53       4.785  36.251 166.100  1.00 36.84
ATOM    125  C   PHE A  53       4.548  37.300 167.177  1.00 37.77
ATOM    126  O   PHE A  53       5.326  37.410 168.122  1.00 37.67
ATOM    127  CB  PHE A  53       5.406  36.914 164.870  1.00 36.52
ATOM    128  CG  PHE A  53       6.635  37.721 165.175  1.00 36.21
ATOM    129  CD1 PHE A  53       7.861  37.102 165.338  1.00 35.09
ATOM    130  CD2 PHE A  53       6.565  39.099 165.298  1.00 37.33
ATOM    131  CE1 PHE A  53       8.995  37.840 165.619  1.00 34.64
ATOM    132  CE2 PHE A  53       7.696  39.842 165.579  1.00 37.02
ATOM    133  CZ  PHE A  53       8.912  39.210 165.740  1.00 35.36
ATOM    134  N   ILE A  54       3.476  38.071 167.027  1.00 39.94
ATOM    135  CA  ILE A  54       3.171  39.147 167.962  1.00 42.41
ATOM    136  C   ILE A  54       2.865  38.603 169.355  1.00 43.22
ATOM    137  O   ILE A  54       3.435  39.060 170.346  1.00 42.68
ATOM    138  CB  ILE A  54       1.982  39.999 167.476  1.00 42.30
ATOM    139  CG1 ILE A  54       2.319  40.680 166.150  1.00 42.05
ATOM    140  CG2 ILE A  54       1.613  41.044 168.515  1.00 42.80
ATOM    141  CD1 ILE A  54       1.165  41.451 165.555  1.00 37.67
ATOM    142  N   PHE A  55       1.971  37.622 169.424  1.00 44.68
ATOM    143  CA  PHE A  55       1.586  37.035 170.703  1.00 46.65
ATOM    144  C   PHE A  55       2.754  36.296 171.350  1.00 42.89
ATOM    145  O   PHE A  55       2.976  36.402 172.556  1.00 42.20
ATOM    146  CB  PHE A  55       0.402  36.079 170.531  1.00 52.38
ATOM    147  CG  PHE A  55      -0.906  36.766 170.246  1.00 60.73
ATOM    148  CD1 PHE A  55      -0.985  38.148 170.176  1.00 66.29
ATOM    149  CD2 PHE A  55      -2.061  36.025 170.054  1.00 64.93
ATOM    150  CE1 PHE A  55      -2.190  38.777 169.915  1.00 69.81
ATOM    151  CE2 PHE A  55      -3.268  36.647 169.793  1.00 68.55
ATOM    152  CZ  PHE A  55      -3.332  38.024 169.723  1.00 70.20
ATOM    153  N   GLY A  56       3.498  35.549 170.542  1.00 41.20
ATOM    154  CA  GLY A  56       4.591  34.739 171.046  1.00 39.98
ATOM    155  C   GLY A  56       5.781  35.544 171.523  1.00 39.42
ATOM    156  O   GLY A  56       6.421  35.193 172.516  1.00 27.08
ATOM    157  N   PHE A  57       6.083  36.624 170.813  1.00 39.23
ATOM    158  CA  PHE A  57       7.225  37.450 171.165  1.00 39.56
ATOM    159  C   PHE A  57       6.994  38.137 172.504  1.00 40.97
ATOM    160  O   PHE A  57       7.802  37.999 173.417  1.00 43.84
ATOM    161  CB  PHE A  57       7.506  38.486 170.079  1.00 41.81
ATOM    162  CG  PHE A  57       8.855  39.129 170.198  1.00 43.99
ATOM    163  CD1 PHE A  57       9.996  38.447 169.807  1.00 43.20
ATOM    164  CD2 PHE A  57       8.984  40.414 170.702  1.00 45.53
ATOM    165  CE1 PHE A  57      11.243  39.033 169.916  1.00 44.72
ATOM    166  CE2 PHE A  57      10.228  41.007 170.812  1.00 46.78
ATOM    167  CZ  PHE A  57      11.359  40.317 170.417  1.00 46.36
ATOM    168  N   VAL A  58       5.885  38.860 172.625  1.00 37.80
ATOM    169  CA  VAL A  58       5.580  39.561 173.868  1.00 37.82
ATOM    170  C   VAL A  58       5.314  38.575 175.005  1.00 37.89
ATOM    171  O   VAL A  58       5.516  38.896 176.174  1.00 37.92
ATOM    172  CB  VAL A  58       4.365  40.509 173.712  1.00 37.47
ATOM    173  CG1 VAL A  58       4.597  41.481 172.566  1.00 38.76
ATOM    174  CG2 VAL A  58       3.081  39.723 173.493  1.00 37.11
ATOM    175  N   GLY A  59       4.874  37.370 174.654  1.00 37.39
ATOM    176  CA  GLY A  59       4.588  36.347 175.642  1.00 35.45
ATOM    177  C   GLY A  59       5.851  35.820 176.290  1.00 36.27
ATOM    178  O   GLY A  59       6.015  35.904 177.508  1.00 37.33
ATOM    179  N   ASN A  60       6.748  35.277 175.473  1.00 37.19
ATOM    180  CA  ASN A  60       8.005  34.730 175.971  1.00 36.85
ATOM    181  C   ASN A  60       8.953  35.809 176.479  1.00 36.66
ATOM    182  O   ASN A  60       9.818  35.539 177.309  1.00 36.99
ATOM    183  CB  ASN A  60       8.698  33.907 174.886  1.00 37.79
ATOM    184  CG  ASN A  60       8.035  32.566 174.666  1.00 40.44
ATOM    185  OD1 ASN A  60       8.285  31.609 175.401  1.00 40.38
ATOM    186  ND2 ASN A  60       7.188  32.484 173.646  1.00 40.87
ATOM    187  N   MET A  61       8.796  37.029 175.976  1.00 36.51
ATOM    188  CA  MET A  61       9.606  38.138 176.456  1.00 37.80
ATOM    189  C   MET A  61       9.185  38.496 177.875  1.00 38.85
ATOM    190  O   MET A  61      10.025  38.799 178.722  1.00 38.59
ATOM    191  CB  MET A  61       9.476  39.353 175.538  1.00 38.89
ATOM    192  CG  MET A  61      10.630  40.334 175.640  1.00 39.98
ATOM    193  SD  MET A  61      12.200  39.578 175.185  1.00 45.45
ATOM    194  CE  MET A  61      11.798  38.911 173.575  1.00 50.36
ATOM    195  N   LEU A  62       7.880  38.453 178.128  1.00 39.95
ATOM    196  CA  LEU A  62       7.351  38.727 179.459  1.00 40.31
ATOM    197  C   LEU A  62       7.799  37.657 180.440  1.00 44.49
ATOM    198  O   LEU A  62       8.102  37.951 181.595  1.00 46.72
ATOM    199  CB  LEU A  62       5.825  38.812 179.433  1.00 37.51
ATOM    200  CG  LEU A  62       5.239  40.213 179.621  1.00 38.56
ATOM    201  CD1 LEU A  62       5.743  41.169 178.546  1.00 40.33
ATOM    202  CD2 LEU A  62       3.722  40.157 179.629  1.00 39.18
ATOM    203  N   VAL A  63       7.836  36.415 179.971  1.00 43.47
ATOM    204  CA  VAL A  63       8.333  35.303 180.770  1.00 42.51
ATOM    205  C   VAL A  63       9.777  35.551 181.200  1.00 43.02
ATOM    206  O   VAL A  63      10.125  35.376 182.368  1.00 44.39
ATOM    207  CB  VAL A  63       8.238  33.975 179.993  1.00 25.50
ATOM    208  CG1 VAL A  63       9.041  32.886 180.682  1.00 24.60
ATOM    209  CG2 VAL A  63       6.782  33.562 179.835  1.00 25.54
ATOM    210  N   VAL A  64      10.607  35.977 180.254  1.00 42.20
ATOM    211  CA  VAL A  64      12.014  36.251 180.527  1.00 40.99
ATOM    212  C   VAL A  64      12.187  37.429 181.484  1.00 42.28
ATOM    213  O   VAL A  64      12.969  37.355 182.434  1.00 44.36
ATOM    214  CB  VAL A  64      12.790  36.535 179.225  1.00 41.61
ATOM    215  CG1 VAL A  64      14.184  37.059 179.533  1.00 42.25
ATOM    216  CG2 VAL A  64      12.864  35.280 178.371  1.00 40.56
ATOM    217  N   LEU A  65      11.454  38.509 181.232  1.00 42.16
ATOM    218  CA  LEU A  65      11.514  39.693 182.085  1.00 43.80
ATOM    219  C   LEU A  65      11.176  39.345 183.530  1.00 41.63
ATOM    220  O   LEU A  65      11.818  39.827 184.461  1.00 42.62
ATOM    221  CB  LEU A  65      10.564  40.779 181.570  1.00 46.64
ATOM    222  CG  LEU A  65      10.944  41.454 180.250  1.00 47.85
ATOM    223  CD1 LEU A  65       9.852  42.415 179.799  1.00 48.66
ATOM    224  CD2 LEU A  65      12.280  42.173 180.375  1.00 48.77
ATOM    225  N   ILE A  66      10.171  38.496 183.706  1.00 38.27
ATOM    226  CA  ILE A  66       9.769  38.054 185.032  1.00 35.66
ATOM    227  C   ILE A  66      10.866  37.226 185.692  1.00 37.32
ATOM    228  O   ILE A  66      11.230  37.470 186.841  1.00 39.27
ATOM    229  CB  ILE A  66       8.471  37.233 184.974  1.00 33.54
ATOM    230  CG1 ILE A  66       7.290  38.145 184.639  1.00 33.41
ATOM    231  CG2 ILE A  66       8.227  36.521 186.293  1.00 31.63
ATOM    232  CD1 ILE A  66       5.995  37.407 184.410  1.00 33.27
ATOM    233  N   LEU A  67      11.405  36.260 184.955  1.00 36.86
ATOM    234  CA  LEU A  67      12.425  35.364 185.494  1.00 36.11
ATOM    235  C   LEU A  67      13.701  36.102 185.893  1.00 38.90
ATOM    236  O   LEU A  67      14.454  35.633 186.746  1.00 39.06
ATOM    237  CB  LEU A  67      12.756  34.266 184.482  1.00 31.63
ATOM    238  CG  LEU A  67      11.668  33.213 184.267  1.00 29.48
ATOM    239  CD1 LEU A  67      12.056  32.264 183.150  1.00 29.66
ATOM    240  CD2 LEU A  67      11.401  32.446 185.550  1.00 25.25
ATOM    241  N   ILE A  68      13.937  37.258 185.282  1.00 41.10
ATOM    242  CA  ILE A  68      15.143  38.030 185.557  1.00 42.83
ATOM    243  C   ILE A  68      14.905  39.130 186.595  1.00 47.74
ATOM    244  O   ILE A  68      15.757  39.382 187.447  1.00 49.39
ATOM    245  CB  ILE A  68      15.706  38.662 184.264  1.00 40.48
ATOM    246  CG1 ILE A  68      16.037  37.571 183.243  1.00 37.41
ATOM    247  CG2 ILE A  68      16.944  39.492 184.560  1.00 41.22
ATOM    248  CD1 ILE A  68      16.715  38.086 181.995  1.00 35.85
ATOM    249  N   ASN A  69      13.741  39.770 186.537  1.00 51.30
ATOM    250  CA  ASN A  69      13.474  40.927 187.387  1.00 55.60
ATOM    251  C   ASN A  69      12.534  40.649 188.560  1.00 54.96
ATOM    252  O   ASN A  69      12.263  41.540 189.366  1.00 57.31
ATOM    253  CB  ASN A  69      12.912  42.072 186.544  1.00 60.45
ATOM    254  CG  ASN A  69      13.931  42.627 185.564  1.00 65.41
ATOM    255  OD1 ASN A  69      15.136  42.579 185.812  1.00 67.87
ATOM    256  ND2 ASN A  69      13.451  43.158 184.445  1.00 68.98
ATOM    257  N   CYS A  70      12.039  39.421 188.660  1.00 52.14
ATOM    258  CA  CYS A  70      11.200  39.039 189.792  1.00 52.40
ATOM    259  C   CYS A  70      11.762  37.809 190.499  1.00 51.18
ATOM    260  O   CYS A  70      11.970  37.824 191.711  1.00 51.94
ATOM    261  CB  CYS A  70       9.761  38.781 189.340  1.00 51.93
ATOM    262  SG  CYS A  70       8.898  40.256 188.744  1.00 87.30
ATOM    263  N   LYS A  71      12.008  36.748 189.738  1.00 50.51
ATOM    264  CA  LYS A  71      12.586  35.527 190.290  1.00 50.53
ATOM    265  C   LYS A  71      14.100  35.663 190.425  1.00 53.05
ATOM    266  O   LYS A  71      14.714  35.006 191.268  1.00 55.67
ATOM    267  CB  LYS A  71      12.239  34.321 189.414  1.00 48.82
ATOM    268  CG  LYS A  71      11.158  33.405 189.986  1.00 48.28
ATOM    269  CD  LYS A  71      11.732  32.468 191.040  1.00 48.97
ATOM    270  CE  LYS A  71      10.738  31.380 191.434  1.00 48.55
ATOM    271  NZ  LYS A  71      11.336  30.387 192.376  1.00 47.44
ATOM    272  N   LYS A  72      14.687  36.512 189.580  1.00 53.75
ATOM    273  CA  LYS A  72      16.120  36.835 189.604  1.00 54.74
ATOM    274  C   LYS A  72      16.983  35.592 189.314  1.00 51.81
ATOM    275  O   LYS A  72      18.181  35.570 189.582  1.00 50.83
ATOM    276  CB  LYS A  72      16.487  37.497 190.954  1.00 57.82
ATOM    277  CG  LYS A  72      17.911  38.077 191.063  1.00 61.22
ATOM    278  CD  LYS A  72      18.199  38.710 192.413  1.00 65.55
ATOM    279  CE  LYS A  72      17.471  40.039 192.579  1.00 67.95
ATOM    280  NZ  LYS A  72      17.998  41.059 191.624  1.00 68.72
ATOM    281  N   LEU A  73      16.360  34.572 188.730  1.00 49.23
ATOM    282  CA  LEU A  73      17.053  33.340 188.339  1.00 45.94
ATOM    283  C   LEU A  73      17.793  32.685 189.503  1.00 47.86
ATOM    284  O   LEU A  73      18.992  32.419 189.418  1.00 48.28
ATOM    285  CB  LEU A  73      18.040  33.618 187.200  1.00 41.68
ATOM    286  CG  LEU A  73      17.465  34.178 185.897  1.00 38.37
ATOM    287  CD1 LEU A  73      18.571  34.393 184.873  1.00 37.91
ATOM    288  CD2 LEU A  73      16.396  33.255 185.342  1.00 35.54
ATOM    289  N   LYS A  74      17.078  32.441 190.593  1.00 50.57
ATOM    290  CA  LYS A  74      17.696  31.918 191.802  1.00 52.15
ATOM    291  C   LYS A  74      17.496  30.412 191.933  1.00 47.95
ATOM    292  O   LYS A  74      18.298  29.725 192.567  1.00 47.45
ATOM    293  CB  LYS A  74      17.137  32.625 193.038  1.00 99.99
ATOM    294  CG  LYS A  74      15.644  32.428 193.244  1.00 99.99
ATOM    295  CD  LYS A  74      15.158  33.155 194.487  1.00 99.99
ATOM    296  CE  LYS A  74      13.664  32.958 194.692  1.00 99.99
ATOM    297  NZ  LYS A  74      13.326  31.534 194.972  1.00 99.99
ATOM    298  N   CYS A  75      16.428  29.903 191.327  1.00 44.71
ATOM    299  CA  CYS A  75      16.111  28.481 191.402  1.00 40.67
ATOM    300  C   CYS A  75      16.528  27.744 190.131  1.00 36.40
ATOM    301  O   CYS A  75      16.626  28.340 189.058  1.00 35.88
ATOM    302  CB  CYS A  75      14.615  28.282 191.657  1.00 39.98
ATOM    303  SG  CYS A  75      14.094  26.549 191.755  1.00111.96
ATOM    304  N   LEU A  76      16.777  26.445 190.266  1.00 33.96
ATOM    305  CA  LEU A  76      17.120  25.594 189.130  1.00 32.12
ATOM    306  C   LEU A  76      16.032  25.627 188.067  1.00 32.57
ATOM    307  O   LEU A  76      16.315  25.673 186.869  1.00 33.00
ATOM    308  CB  LEU A  76      17.344  24.152 189.591  1.00 31.07
ATOM    309  CG  LEU A  76      17.165  23.056 188.534  1.00 28.85
ATOM    310  CD1 LEU A  76      18.357  23.014 187.601  1.00 27.95
ATOM    311  CD2 LEU A  76      16.934  21.695 189.174  1.00 29.06
ATOM    312  N   THR A  77      14.783  25.609 188.516  1.00 33.35
ATOM    313  CA  THR A  77      13.649  25.563 187.608  1.00 33.25
ATOM    314  C   THR A  77      13.506  26.887 186.858  1.00 35.38
ATOM    315  O   THR A  77      12.904  26.938 185.789  1.00 36.47
ATOM    316  CB  THR A  77      12.341  25.225 188.363  1.00 34.86
ATOM    317  OG1 THR A  77      11.427  24.571 187.476  1.00 37.26
ATOM    318  CG2 THR A  77      11.687  26.476 188.932  1.00 36.41
ATOM    319  N   ASP A  78      14.082  27.952 187.407  1.00 36.25
ATOM    320  CA  ASP A  78      14.057  29.250 186.741  1.00 36.84
ATOM    321  C   ASP A  78      14.983  29.240 185.530  1.00 34.68
ATOM    322  O   ASP A  78      14.730  29.916 184.534  1.00 34.39
ATOM    323  CB  ASP A  78      14.462  30.365 187.706  1.00 40.32
ATOM    324  CG  ASP A  78      13.587  30.413 188.939  1.00 44.63
ATOM    325  OD1 ASP A  78      12.397  30.043 188.836  1.00 49.66
ATOM    326  OD2 ASP A  78      14.089  30.815 190.010  1.00 43.89
ATOM    327  N   ILE A  79      16.055  28.462 185.626  1.00 32.94
ATOM    328  CA  ILE A  79      17.017  28.345 184.540  1.00 33.12
ATOM    329  C   ILE A  79      16.401  27.645 183.334  1.00 32.03
ATOM    330  O   ILE A  79      16.534  28.110 182.201  1.00 32.35
ATOM    331  CB  ILE A  79      18.274  27.577 184.987  1.00 34.64
ATOM    332  CG1 ILE A  79      18.927  28.279 186.180  1.00 36.53
ATOM    333  CG2 ILE A  79      19.260  27.446 183.838  1.00 34.27
ATOM    334  CD1 ILE A  79      19.336  29.711 185.895  1.00 37.34
ATOM    335  N   TYR A  80      15.721  26.531 183.586  1.00 30.84
ATOM    336  CA  TYR A  80      15.109  25.752 182.515  1.00 20.82
ATOM    337  C   TYR A  80      13.999  26.529 181.808  1.00 25.97
ATOM    338  O   TYR A  80      13.912  26.519 180.581  1.00 26.59
ATOM    339  CB  TYR A  80      14.553  24.439 183.060  1.00 20.39
ATOM    340  CG  TYR A  80      15.598  23.455 183.540  1.00 20.85
ATOM    341  CD1 TYR A  80      16.932  23.581 183.172  1.00 20.77
ATOM    342  CD2 TYR A  80      15.242  22.392 184.360  1.00 20.53
ATOM    343  CE1 TYR A  80      17.883  22.674 183.614  1.00 20.72
ATOM    344  CE2 TYR A  80      16.182  21.483 184.804  1.00 20.39
ATOM    345  CZ  TYR A  80      17.498  21.626 184.430  1.00 20.60
ATOM    346  OH  TYR A  80      18.424  20.712 184.880  1.00 20.86
ATOM    347  N   LEU A  81      13.148  27.195 182.584  1.00 21.26
ATOM    348  CA  LEU A  81      12.074  28.008 182.018  1.00 23.22
ATOM    349  C   LEU A  81      12.636  29.141 181.167  1.00 23.85
ATOM    350  O   LEU A  81      12.047  29.522 180.156  1.00 22.59
ATOM    351  CB  LEU A  81      11.186  28.580 183.126  1.00 22.07
ATOM    352  CG  LEU A  81      10.321  27.593 183.910  1.00 21.80
ATOM    353  CD1 LEU A  81       9.704  28.281 185.116  1.00 24.79
ATOM    354  CD2 LEU A  81       9.240  27.000 183.024  1.00 21.44
ATOM    355  N   LEU A  82      13.778  29.677 181.587  1.00 25.42
ATOM    356  CA  LEU A  82      14.455  30.727 180.837  1.00 25.44
ATOM    357  C   LEU A  82      14.921  30.202 179.487  1.00 27.69
ATOM    358  O   LEU A  82      14.718  30.842 178.456  1.00 31.33
ATOM    359  CB  LEU A  82      15.642  31.278 181.628  1.00 25.98
ATOM    360  CG  LEU A  82      16.530  32.302 180.915  1.00 26.20
ATOM    361  CD1 LEU A  82      15.749  33.567 180.589  1.00 26.96
ATOM    362  CD2 LEU A  82      17.758  32.630 181.750  1.00 26.34
ATOM    363  N   ASN A  83      15.544  29.028 179.499  1.00 25.44
ATOM    364  CA  ASN A  83      16.021  28.408 178.270  1.00 26.59
ATOM    365  C   ASN A  83      14.878  27.943 177.370  1.00 27.05
ATOM    366  O   ASN A  83      15.009  27.932 176.145  1.00 21.06
ATOM    367  CB  ASN A  83      16.943  27.237 178.600  1.00 25.52
ATOM    368  CG  ASN A  83      18.320  27.689 179.050  1.00 24.85
ATOM    369  OD1 ASN A  83      18.911  28.597 178.463  1.00 23.83
ATOM    370  ND2 ASN A  83      18.831  27.069 180.107  1.00 24.21
ATOM    371  N   LEU A  84      13.760  27.561 177.979  1.00 27.24
ATOM    372  CA  LEU A  84      12.583  27.166 177.217  1.00 20.61
ATOM    373  C   LEU A  84      12.012  28.369 176.482  1.00 38.61
ATOM    374  O   LEU A  84      11.592  28.262 175.328  1.00 40.67
ATOM    375  CB  LEU A  84      11.525  26.546 178.131  1.00 20.41
ATOM    376  CG  LEU A  84      10.206  26.139 177.472  1.00 20.36
ATOM    377  CD1 LEU A  84      10.461  25.182 176.328  1.00 20.00
ATOM    378  CD2 LEU A  84       9.275  25.507 178.491  1.00 20.27
ATOM    379  N   ALA A  85      12.007  29.516 177.157  1.00 36.61
ATOM    380  CA  ALA A  85      11.531  30.759 176.562  1.00 34.59
ATOM    381  C   ALA A  85      12.429  31.174 175.410  1.00 37.18
ATOM    382  O   ALA A  85      11.953  31.645 174.377  1.00 37.71
ATOM    383  CB  ALA A  85      11.467  31.860 177.602  1.00 31.57
ATOM    384  N   ILE A  86      13.732  30.994 175.597  1.00 36.55
ATOM    385  CA  ILE A  86      14.709  31.326 174.569  1.00 22.91
ATOM    386  C   ILE A  86      14.515  30.442 173.341  1.00 34.08
ATOM    387  O   ILE A  86      14.629  30.905 172.206  1.00 33.51
ATOM    388  CB  ILE A  86      16.149  31.184 175.101  1.00 25.35
ATOM    389  CG1 ILE A  86      16.439  32.281 176.126  1.00 23.71
ATOM    390  CG2 ILE A  86      17.159  31.257 173.969  1.00 25.56
ATOM    391  CD1 ILE A  86      17.867  32.294 176.621  1.00 24.02
ATOM    392  N   SER A  87      14.199  29.173 173.576  1.00 21.74
ATOM    393  CA  SER A  87      13.951  28.235 172.490  1.00 27.72
ATOM    394  C   SER A  87      12.821  28.723 171.592  1.00 29.69
ATOM    395  O   SER A  87      12.948  28.725 170.369  1.00 30.25
ATOM    396  CB  SER A  87      13.620  26.849 173.043  1.00 27.28
ATOM    397  OG  SER A  87      14.734  26.291 173.716  1.00 27.87
ATOM    398  N   ASP A  88      11.722  29.148 172.207  1.00 31.86
ATOM    399  CA  ASP A  88      10.570  29.630 171.457  1.00 34.49
ATOM    400  C   ASP A  88      10.904  30.896 170.683  1.00 32.67
ATOM    401  O   ASP A  88      10.480  31.062 169.540  1.00 33.49
ATOM    402  CB  ASP A  88       9.388  29.880 172.391  1.00 39.79
ATOM    403  CG  ASP A  88       8.813  28.596 172.952  1.00 46.41
ATOM    404  OD1 ASP A  88       9.557  27.595 173.024  1.00 48.65
ATOM    405  OD2 ASP A  88       7.617  28.587 173.319  1.00 50.76
ATOM    406  N   LEU A  89      11.668  31.785 171.309  1.00 30.33
ATOM    407  CA  LEU A  89      12.082  33.024 170.661  1.00 29.74
ATOM    408  C   LEU A  89      12.966  32.738 169.454  1.00 30.43
ATOM    409  O   LEU A  89      12.748  33.286 168.374  1.00 31.93
ATOM    410  CB  LEU A  89      12.817  33.929 171.648  1.00 24.93
ATOM    411  CG  LEU A  89      11.964  34.486 172.785  1.00 26.56
ATOM    412  CD1 LEU A  89      12.827  35.259 173.764  1.00 27.39
ATOM    413  CD2 LEU A  89      10.859  35.369 172.227  1.00 27.77
ATOM    414  N   LEU A  90      13.955  31.869 169.642  1.00 29.33
ATOM    415  CA  LEU A  90      14.842  31.463 168.556  1.00 29.52
ATOM    416  C   LEU A  90      14.047  30.906 167.385  1.00 31.90
ATOM    417  O   LEU A  90      14.478  30.980 166.236  1.00 35.21
ATOM    418  CB  LEU A  90      15.849  30.420 169.041  1.00 27.94
ATOM    419  CG  LEU A  90      16.956  30.895 169.982  1.00 26.97
ATOM    420  CD1 LEU A  90      17.785  29.713 170.453  1.00 25.60
ATOM    421  CD2 LEU A  90      17.831  31.927 169.292  1.00 27.32
ATOM    422  N   PHE A  91      12.880  30.353 167.688  1.00 30.60
ATOM    423  CA  PHE A  91      12.017  29.774 166.671  1.00 31.40
ATOM    424  C   PHE A  91      11.186  30.843 165.972  1.00 33.21
ATOM    425  O   PHE A  91      11.157  30.911 164.744  1.00 33.41
ATOM    426  CB  PHE A  91      11.101  28.720 167.297  1.00 32.34
ATOM    427  CG  PHE A  91      10.295  27.939 166.297  1.00 33.46
ATOM    428  CD1 PHE A  91       9.050  28.385 165.887  1.00 34.44
ATOM    429  CD2 PHE A  91      10.779  26.748 165.777  1.00 33.91
ATOM    430  CE1 PHE A  91       8.306  27.665 164.969  1.00 35.01
ATOM    431  CE2 PHE A  91      10.038  26.022 164.861  1.00 33.71
ATOM    432  CZ  PHE A  91       8.799  26.482 164.457  1.00 34.06
ATOM    433  N   LEU A  92      10.517  31.685 166.753  1.00 34.42
ATOM    434  CA  LEU A  92       9.519  32.587 166.190  1.00 37.65
ATOM    435  C   LEU A  92      10.117  33.822 165.512  1.00 38.10
ATOM    436  O   LEU A  92       9.426  34.502 164.755  1.00 39.29
ATOM    437  CB  LEU A  92       8.517  33.006 167.273  1.00 41.29
ATOM    438  CG  LEU A  92       8.992  33.734 168.531  1.00 44.66
ATOM    439  CD1 LEU A  92       8.960  35.243 168.337  1.00 47.82
ATOM    440  CD2 LEU A  92       8.149  33.325 169.730  1.00 43.44
ATOM    441  N   ILE A  93      11.393  34.111 165.755  1.00 36.87
ATOM    442  CA  ILE A  93      12.042  35.213 165.045  1.00 36.97
ATOM    443  C   ILE A  93      12.276  34.843 163.584  1.00 37.37
ATOM    444  O   ILE A  93      12.593  35.699 162.757  1.00 39.20
ATOM    445  CB  ILE A  93      13.390  35.614 165.678  1.00 37.03
ATOM    446  CG1 ILE A  93      14.362  34.432 165.656  1.00 36.00
ATOM    447  CG2 ILE A  93      13.184  36.153 167.089  1.00 37.65
ATOM    448  CD1 ILE A  93      15.762  34.789 166.094  1.00 36.45
ATOM    449  N   THR A  94      12.121  33.561 163.272  1.00 36.26
ATOM    450  CA  THR A  94      12.295  33.076 161.911  1.00 34.69
ATOM    451  C   THR A  94      10.989  33.182 161.122  1.00 33.98
ATOM    452  O   THR A  94      10.998  33.179 159.891  1.00 34.95
ATOM    453  CB  THR A  94      12.787  31.614 161.891  1.00 33.42
ATOM    454  OG1 THR A  94      11.742  30.745 162.344  1.00 31.94
ATOM    455  CG2 THR A  94      14.005  31.447 162.789  1.00 32.52
ATOM    456  N   LEU A  95       9.873  33.283 161.841  1.00 32.48
ATOM    457  CA  LEU A  95       8.546  33.376 161.227  1.00 33.93
ATOM    458  C   LEU A  95       8.380  34.483 160.170  1.00 36.60
ATOM    459  O   LEU A  95       7.784  34.229 159.122  1.00 36.03
ATOM    460  CB  LEU A  95       7.475  33.557 162.310  1.00 28.94
ATOM    461  CG  LEU A  95       7.171  32.364 163.219  1.00 27.82
ATOM    462  CD1 LEU A  95       6.058  32.712 164.193  1.00 28.01
ATOM    463  CD2 LEU A  95       6.803  31.136 162.402  1.00 27.67
ATOM    464  N   PRO A  96       8.885  35.712 160.432  1.00 39.14
ATOM    465  CA  PRO A  96       8.707  36.745 159.402  1.00 32.51
ATOM    466  C   PRO A  96       9.329  36.377 158.057  1.00 41.28
ATOM    467  O   PRO A  96       8.842  36.816 157.015  1.00 43.59
ATOM    468  CB  PRO A  96       9.415  37.962 160.002  1.00 32.96
ATOM    469  CG  PRO A  96       9.354  37.749 161.459  1.00 31.99
ATOM    470  CD  PRO A  96       9.502  36.273 161.649  1.00 38.83
ATOM    471  N   LEU A  97      10.387  35.575 158.083  1.00 38.77
ATOM    472  CA  LEU A  97      11.046  35.156 156.854  1.00 37.35
ATOM    473  C   LEU A  97      10.242  34.085 156.126  1.00 38.15
ATOM    474  O   LEU A  97      10.137  34.112 154.901  1.00 39.92
ATOM    475  CB  LEU A  97      12.458  34.648 157.144  1.00 35.36
ATOM    476  CG  LEU A  97      13.559  35.712 157.162  1.00 36.16
ATOM    477  CD1 LEU A  97      13.459  36.599 158.395  1.00 36.04
ATOM    478  CD2 LEU A  97      14.934  35.069 157.066  1.00 35.63
ATOM    479  N   TRP A  98       9.674  33.145 156.875  1.00 37.59
ATOM    480  CA  TRP A  98       8.883  32.084 156.261  1.00 38.13
ATOM    481  C   TRP A  98       7.593  32.653 155.684  1.00 40.70
ATOM    482  O   TRP A  98       7.122  32.212 154.634  1.00 42.23
ATOM    483  CB  TRP A  98       8.565  30.972 157.267  1.00 35.25
ATOM    484  CG  TRP A  98       9.759  30.452 158.024  1.00 32.95
ATOM    485  CD1 TRP A  98       9.882  30.343 159.379  1.00 32.26
ATOM    486  CD2 TRP A  98      10.995  29.975 157.470  1.00 31.02
ATOM    487  NE1 TRP A  98      11.112  29.825 159.703  1.00 30.74
ATOM    488  CE2 TRP A  98      11.815  29.593 158.550  1.00 30.05
ATOM    489  CE3 TRP A  98      11.486  29.832 156.168  1.00 29.64
ATOM    490  CZ2 TRP A  98      13.097  29.081 158.368  1.00 29.66
ATOM    491  CZ3 TRP A  98      12.758  29.324 155.991  1.00 31.17
ATOM    492  CH2 TRP A  98      13.550  28.954 157.085  1.00 30.42
ATOM    493  N   ALA A  99       7.031  33.640 156.375  1.00 41.07
ATOM    494  CA  ALA A  99       5.786  34.265 155.947  1.00 42.51
ATOM    495  C   ALA A  99       6.008  35.119 154.707  1.00 44.33
ATOM    496  O   ALA A  99       5.136  35.216 153.843  1.00 46.67
ATOM    497  CB  ALA A  99       5.202  35.104 157.071  1.00 43.61
ATOM    498  N   HIS A 100       7.179  35.739 154.627  1.00 43.19
ATOM    499  CA  HIS A 100       7.520  36.566 153.479  1.00 44.58
ATOM    500  C   HIS A 100       7.759  35.709 152.241  1.00 43.58
ATOM    501  O   HIS A 100       7.436  36.114 151.126  1.00 45.06
ATOM    502  CB  HIS A 100       8.753  37.417 153.777  1.00 45.42
ATOM    503  CG  HIS A 100       9.187  38.269 152.624  1.00 46.69
ATOM    504  ND1 HIS A 100      10.142  37.858 151.716  1.00 46.99
ATOM    505  CD2 HIS A 100       8.794  39.498 152.229  1.00 47.96
ATOM    506  CE1 HIS A 100      10.316  38.804 150.813  1.00 48.98
ATOM    507  NE2 HIS A 100       9.514  39.812 151.097  1.00 49.78
ATOM    508  N   SER A 101       8.326  34.524 152.445  1.00 36.19
ATOM    509  CA  SER A 101       8.610  33.610 151.345  1.00 41.14
ATOM    510  C   SER A 101       7.330  33.029 150.763  1.00 43.04
ATOM    511  O   SER A 101       7.246  32.764 149.564  1.00 45.45
ATOM    512  CB  SER A 101       9.527  32.480 151.809  1.00 40.33
ATOM    513  OG  SER A 101      10.691  32.997 152.423  1.00 41.90
ATOM    514  N   ALA A 102       6.335  32.827 151.619  1.00 41.58
ATOM    515  CA  ALA A 102       5.052  32.299 151.179  1.00 41.71
ATOM    516  C   ALA A 102       4.318  33.324 150.320  1.00 44.13
ATOM    517  O   ALA A 102       3.590  32.966 149.394  1.00 44.55
ATOM    518  CB  ALA A 102       4.205  31.898 152.375  1.00 40.24
ATOM    519  N   ALA A 103       4.517  34.601 150.633  1.00 45.02
ATOM    520  CA  ALA A 103       3.900  35.682 149.874  1.00 47.86
ATOM    521  C   ALA A 103       4.649  35.929 148.568  1.00 49.81
ATOM    522  O   ALA A 103       4.045  36.246 147.543  1.00 51.63
ATOM    523  CB  ALA A 103       3.853  36.954 150.708  1.00 47.77
ATOM    524  N   ASN A 104       5.969  35.780 148.614  1.00 50.25
ATOM    525  CA  ASN A 104       6.809  35.995 147.442  1.00 52.44
ATOM    526  C   ASN A 104       7.668  34.772 147.138  1.00 52.58
ATOM    527  O   ASN A 104       7.162  33.733 146.709  1.00 52.52
ATOM    528  CB  ASN A 104       7.700  37.222 147.647  1.00 53.09
ATOM    529  CG  ASN A 104       6.969  38.368 148.320  1.00 53.95
ATOM    530  OD1 ASN A 104       7.385  38.851 149.373  1.00 53.33
ATOM    531  ND2 ASN A 104       5.871  38.807 147.716  1.00 55.49
ATOM    532  N   GLU A 105       8.972  34.910 147.360  1.00 52.45
ATOM    533  CA  GLU A 105       9.919  33.812 147.205  1.00 52.53
ATOM    534  C   GLU A 105      11.160  34.109 148.035  1.00 50.03
ATOM    535  O   GLU A 105      11.360  35.243 148.469  1.00 50.01
ATOM    536  CB  GLU A 105      10.294  33.605 145.736  1.00 57.29
ATOM    537  CG  GLU A 105      11.137  34.725 145.147  1.00 61.66
ATOM    538  CD  GLU A 105      11.554  34.454 143.713  1.00 64.53
ATOM    539  OE1 GLU A 105      11.111  33.432 143.145  1.00 65.29
ATOM    540  OE2 GLU A 105      12.326  35.262 143.153  1.00 65.90
ATOM    541  N   TRP A 106      11.993  33.097 148.256  1.00 47.54
ATOM    542  CA  TRP A 106      13.188  33.277 149.074  1.00 44.24
ATOM    543  C   TRP A 106      14.216  34.153 148.366  1.00 44.27
ATOM    544  O   TRP A 106      14.677  33.827 147.274  1.00 45.34
ATOM    545  CB  TRP A 106      13.811  31.930 149.437  1.00 41.34
ATOM    546  CG  TRP A 106      14.912  32.069 150.435  1.00 38.01
ATOM    547  CD1 TRP A 106      16.250  32.116 150.179  1.00 36.42
ATOM    548  CD2 TRP A 106      14.769  32.206 151.854  1.00 36.05
ATOM    549  NE1 TRP A 106      16.951  32.263 151.351  1.00 36.16
ATOM    550  CE2 TRP A 106      16.065  32.321 152.394  1.00 35.60
ATOM    551  CE3 TRP A 106      13.672  32.237 152.719  1.00 34.95
ATOM    552  CZ2 TRP A 106      16.293  32.465 153.762  1.00 33.82
ATOM    553  CZ3 TRP A 106      13.900  32.380 154.077  1.00 33.92
ATOM    554  CH2 TRP A 106      15.201  32.491 154.584  1.00 31.74
ATOM    555  N   VAL A 107      14.577  35.264 149.002  1.00 43.92
ATOM    556  CA  VAL A 107      15.455  36.251 148.383  1.00 45.17
ATOM    557  C   VAL A 107      16.645  36.608 149.269  1.00 44.16
ATOM    558  O   VAL A 107      17.415  37.515 148.952  1.00 44.64
ATOM    559  CB  VAL A 107      14.685  37.545 148.053  1.00 46.06
ATOM    560  CG1 VAL A 107      13.604  37.275 147.017  1.00 46.68
ATOM    561  CG2 VAL A 107      14.080  38.136 149.319  1.00 44.77
ATOM    562  N   PHE A 108      16.799  35.888 150.374  1.00 42.93
ATOM    563  CA  PHE A 108      17.786  36.251 151.384  1.00 43.72
ATOM    564  C   PHE A 108      19.134  35.559 151.180  1.00 43.68
ATOM    565  O   PHE A 108      20.106  35.868 151.867  1.00 43.01
ATOM    566  CB  PHE A 108      17.236  35.940 152.775  1.00 42.71
ATOM    567  CG  PHE A 108      15.912  36.590 153.053  1.00 44.20
ATOM    568  CD1 PHE A 108      15.850  37.884 153.544  1.00 45.19
ATOM    569  CD2 PHE A 108      14.727  35.914 152.808  1.00 44.41
ATOM    570  CE1 PHE A 108      14.632  38.489 153.793  1.00 45.81
ATOM    571  CE2 PHE A 108      13.506  36.513 153.056  1.00 44.97
ATOM    572  CZ  PHE A 108      13.458  37.802 153.549  1.00 45.73
ATOM    573  N   GLY A 109      19.191  34.631 150.232  1.00 43.94
ATOM    574  CA  GLY A 109      20.438  33.966 149.906  1.00 43.49
ATOM    575  C   GLY A 109      20.559  32.581 150.506  1.00 42.25
ATOM    576  O   GLY A 109      19.703  32.150 151.278  1.00 40.84
ATOM    577  N   ASN A 110      21.632  31.884 150.148  1.00 43.10
ATOM    578  CA  ASN A 110      21.864  30.526 150.625  1.00 41.19
ATOM    579  C   ASN A 110      22.359  30.502 152.068  1.00 40.64
ATOM    580  O   ASN A 110      21.927  29.671 152.868  1.00 38.67
ATOM    581  CB  ASN A 110      22.865  29.812 149.713  1.00 41.64
ATOM    582  CG  ASN A 110      23.106  28.375 150.125  1.00 41.87
ATOM    583  OD1 ASN A 110      22.229  27.522 149.990  1.00 41.72
ATOM    584  ND2 ASN A 110      24.305  28.096 150.625  1.00 42.53
ATOM    585  N   ALA A 111      23.264  31.418 152.396  1.00 42.13
ATOM    586  CA  ALA A 111      23.810  31.496 153.745  1.00 33.40
ATOM    587  C   ALA A 111      22.711  31.821 154.745  1.00 38.64
ATOM    588  O   ALA A 111      22.656  31.252 155.833  1.00 39.65
ATOM    589  CB  ALA A 111      24.918  32.533 153.812  1.00 35.38
ATOM    590  N   MET A 112      21.830  32.737 154.362  1.00 38.90
ATOM    591  CA  MET A 112      20.710  33.125 155.208  1.00 38.33
ATOM    592  C   MET A 112      19.719  31.973 155.356  1.00 36.14
ATOM    593  O   MET A 112      19.063  31.834 156.389  1.00 35.36
ATOM    594  CB  MET A 112      20.013  34.357 154.631  1.00 39.01
ATOM    595  CG  MET A 112      19.434  35.294 155.673  1.00 39.56
ATOM    596  SD  MET A 112      20.706  35.980 156.746  1.00 55.02
ATOM    597  CE  MET A 112      19.758  37.209 157.641  1.00 52.79
ATOM    598  N   CYS A 113      19.620  31.148 154.319  1.00 34.97
ATOM    599  CA  CYS A 113      18.739  29.986 154.340  1.00 35.22
ATOM    600  C   CYS A 113      19.208  28.944 155.349  1.00 34.97
ATOM    601  O   CYS A 113      18.407  28.408 156.115  1.00 34.13
ATOM    602  CB  CYS A 113      18.646  29.357 152.950  1.00 36.91
ATOM    603  SG  CYS A 113      17.811  27.755 152.916  1.00 40.09
ATOM    604  N   LYS A 114      20.507  28.660 155.344  1.00 35.21
ATOM    605  CA  LYS A 114      21.077  27.680 156.260  1.00 33.75
ATOM    606  C   LYS A 114      21.097  28.223 157.686  1.00 33.14
ATOM    607  O   LYS A 114      21.074  27.458 158.649  1.00 34.50
ATOM    608  CB  LYS A 114      22.489  27.285 155.818  1.00 29.75
ATOM    609  CG  LYS A 114      22.553  26.732 154.398  1.00 35.17
ATOM    610  CD  LYS A 114      23.975  26.378 153.984  1.00 31.42
ATOM    611  CE  LYS A 114      24.256  24.894 154.159  1.00 35.04
ATOM    612  NZ  LYS A 114      23.406  24.055 153.270  1.00 34.97
ATOM    613  N   LEU A 115      21.128  29.545 157.815  1.00 33.58
ATOM    614  CA  LEU A 115      21.147  30.183 159.128  1.00 33.95
ATOM    615  C   LEU A 115      19.804  30.059 159.845  1.00 34.36
ATOM    616  O   LEU A 115      19.741  29.621 160.994  1.00 30.95
ATOM    617  CB  LEU A 115      21.533  31.659 159.000  1.00 33.88
ATOM    618  CG  LEU A 115      21.455  32.486 160.285  1.00 34.65
ATOM    619  CD1 LEU A 115      22.412  31.951 161.344  1.00 28.43
ATOM    620  CD2 LEU A 115      21.737  33.949 159.994  1.00 37.09
ATOM    621  N   PHE A 116      18.731  30.448 159.164  1.00 35.76
ATOM    622  CA  PHE A 116      17.407  30.431 159.773  1.00 36.48
ATOM    623  C   PHE A 116      16.846  29.019 159.883  1.00 37.06
ATOM    624  O   PHE A 116      15.945  28.766 160.681  1.00 37.58
ATOM    625  CB  PHE A 116      16.452  31.331 158.992  1.00 37.70
ATOM    626  CG  PHE A 116      16.536  32.775 159.391  1.00 41.33
ATOM    627  CD1 PHE A 116      17.594  33.563 158.968  1.00 43.18
ATOM    628  CD2 PHE A 116      15.569  33.341 160.205  1.00 42.45
ATOM    629  CE1 PHE A 116      17.681  34.890 159.343  1.00 43.34
ATOM    630  CE2 PHE A 116      15.650  34.668 160.582  1.00 42.73
ATOM    631  CZ  PHE A 116      16.707  35.443 160.150  1.00 42.87
ATOM    632  N   THR A 117      17.380  28.099 159.089  1.00 36.90
ATOM    633  CA  THR A 117      17.050  26.691 159.255  1.00 36.27
ATOM    634  C   THR A 117      17.646  26.208 160.573  1.00 35.86
ATOM    635  O   THR A 117      17.033  25.422 161.297  1.00 36.64
ATOM    636  CB  THR A 117      17.569  25.839 158.085  1.00 36.50
ATOM    637  OG1 THR A 117      16.890  26.221 156.885  1.00 27.51
ATOM    638  CG2 THR A 117      17.321  24.363 158.340  1.00 26.14
ATOM    639  N   GLY A 118      18.839  26.706 160.885  1.00 34.74
ATOM    640  CA  GLY A 118      19.501  26.394 162.138  1.00 33.09
ATOM    641  C   GLY A 118      18.712  26.862 163.346  1.00 33.41
ATOM    642  O   GLY A 118      18.500  26.099 164.285  1.00 33.02
ATOM    643  N   LEU A 119      18.274  28.118 163.322  1.00 34.54
ATOM    644  CA  LEU A 119      17.465  28.663 164.407  1.00 24.17
ATOM    645  C   LEU A 119      16.148  27.905 164.532  1.00 24.75
ATOM    646  O   LEU A 119      15.665  27.656 165.637  1.00 23.07
ATOM    647  CB  LEU A 119      17.190  30.151 164.183  1.00 24.90
ATOM    648  CG  LEU A 119      18.392  31.089 164.075  1.00 26.13
ATOM    649  CD1 LEU A 119      17.913  32.518 163.914  1.00 26.43
ATOM    650  CD2 LEU A 119      19.296  30.960 165.290  1.00 27.19
ATOM    651  N   TYR A 120      15.580  27.540 163.387  1.00 23.99
ATOM    652  CA  TYR A 120      14.323  26.800 163.329  1.00 32.87
ATOM    653  C   TYR A 120      14.427  25.458 164.048  1.00 30.42
ATOM    654  O   TYR A 120      13.569  25.108 164.860  1.00 28.60
ATOM    655  CB  TYR A 120      13.915  26.589 161.870  1.00 35.43
ATOM    656  CG  TYR A 120      12.571  25.931 161.653  1.00 24.45
ATOM    657  CD1 TYR A 120      11.409  26.686 161.598  1.00 24.87
ATOM    658  CD2 TYR A 120      12.468  24.558 161.466  1.00 28.54
ATOM    659  CE1 TYR A 120      10.179  26.091 161.380  1.00 25.05
ATOM    660  CE2 TYR A 120      11.242  23.954 161.249  1.00 27.32
ATOM    661  CZ  TYR A 120      10.101  24.726 161.207  1.00 24.82
ATOM    662  OH  TYR A 120       8.878  24.132 160.992  1.00 25.65
ATOM    663  N   HIS A 121      15.484  24.712 163.748  1.00 29.68
ATOM    664  CA  HIS A 121      15.671  23.392 164.335  1.00 28.62
ATOM    665  C   HIS A 121      16.159  23.470 165.783  1.00 28.31
ATOM    666  O   HIS A 121      15.646  22.763 166.649  1.00 29.60
ATOM    667  CB  HIS A 121      16.646  22.569 163.490  1.00 27.73
ATOM    668  CG  HIS A 121      16.062  22.078 162.203  1.00 28.93
ATOM    669  ND1 HIS A 121      14.706  21.939 162.004  1.00 29.72
ATOM    670  CD2 HIS A 121      16.652  21.693 161.044  1.00 29.35
ATOM    671  CE1 HIS A 121      14.484  21.491 160.780  1.00 29.91
ATOM    672  NE2 HIS A 121      15.650  21.334 160.178  1.00 29.53
ATOM    673  N   ILE A 122      17.144  24.325 166.042  1.00 27.85
ATOM    674  CA  ILE A 122      17.695  24.469 167.388  1.00 26.71
ATOM    675  C   ILE A 122      16.620  24.943 168.359  1.00 26.28
ATOM    676  O   ILE A 122      16.488  24.408 169.460  1.00 26.84
ATOM    677  CB  ILE A 122      18.888  25.448 167.416  1.00 27.43
ATOM    678  CG1 ILE A 122      20.086  24.845 166.678  1.00 26.95
ATOM    679  CG2 ILE A 122      19.280  25.784 168.849  1.00 26.71
ATOM    680  CD1 ILE A 122      21.276  25.769 166.586  1.00 26.68
ATOM    681  N   GLY A 123      15.845  25.936 167.939  1.00 26.38
ATOM    682  CA  GLY A 123      14.740  26.431 168.739  1.00 26.21
ATOM    683  C   GLY A 123      13.715  25.351 169.035  1.00 26.36
ATOM    684  O   GLY A 123      13.151  25.303 170.127  1.00 26.56
ATOM    685  N   TYR A 124      13.481  24.476 168.062  1.00 27.06
ATOM    686  CA  TYR A 124      12.511  23.400 168.220  1.00 28.08
ATOM    687  C   TYR A 124      12.983  22.337 169.205  1.00 30.12
ATOM    688  O   TYR A 124      12.323  22.077 170.210  1.00 31.55
ATOM    689  CB  TYR A 124      12.206  22.748 166.872  1.00 21.29
ATOM    690  CG  TYR A 124      11.468  21.431 166.995  1.00 27.66
ATOM    691  CD1 TYR A 124      10.105  21.398 167.261  1.00 21.25
ATOM    692  CD2 TYR A 124      12.135  20.221 166.845  1.00 27.39
ATOM    693  CE1 TYR A 124       9.429  20.198 167.377  1.00 21.25
ATOM    694  CE2 TYR A 124      11.467  19.017 166.961  1.00 21.08
ATOM    695  CZ  TYR A 124      10.115  19.010 167.226  1.00 21.17
ATOM    696  OH  TYR A 124       9.449  17.810 167.339  1.00 21.31
ATOM    697  N   PHE A 125      14.120  21.715 168.903  1.00 30.71
ATOM    698  CA  PHE A 125      14.651  20.645 169.740  1.00 30.21
ATOM    699  C   PHE A 125      14.970  21.141 171.144  1.00 29.59
ATOM    700  O   PHE A 125      14.748  20.432 172.122  1.00 29.34
ATOM    701  CB  PHE A 125      15.898  20.031 169.103  1.00 31.73
ATOM    702  CG  PHE A 125      15.602  19.152 167.921  1.00 33.48
ATOM    703  CD1 PHE A 125      14.957  17.940 168.091  1.00 33.87
ATOM    704  CD2 PHE A 125      15.973  19.534 166.643  1.00 35.14
ATOM    705  CE1 PHE A 125      14.683  17.126 167.007  1.00 35.13
ATOM    706  CE2 PHE A 125      15.702  18.725 165.555  1.00 35.45
ATOM    707  CZ  PHE A 125      15.056  17.519 165.737  1.00 35.39
ATOM    708  N   GLY A 126      15.484  22.363 171.236  1.00 29.53
ATOM    709  CA  GLY A 126      15.736  22.983 172.523  1.00 29.67
ATOM    710  C   GLY A 126      14.451  23.114 173.316  1.00 30.37
ATOM    711  O   GLY A 126      14.434  22.911 174.530  1.00 29.54
ATOM    712  N   GLY A 127      13.369  23.445 172.619  1.00 31.02
ATOM    713  CA  GLY A 127      12.064  23.568 173.239  1.00 31.02
ATOM    714  C   GLY A 127      11.628  22.295 173.935  1.00 31.28
ATOM    715  O   GLY A 127      11.370  22.298 175.134  1.00 32.39
ATOM    716  N   ILE A 128      11.559  21.200 173.185  1.00 31.63
ATOM    717  CA  ILE A 128      11.089  19.931 173.732  1.00 31.69
ATOM    718  C   ILE A 128      12.068  19.372 174.770  1.00 30.68
ATOM    719  O   ILE A 128      11.651  18.770 175.761  1.00 31.50
ATOM    720  CB  ILE A 128      10.842  18.886 172.603  1.00 20.75
ATOM    721  CG1 ILE A 128      10.423  17.532 173.186  1.00 20.87
ATOM    722  CG2 ILE A 128      12.066  18.732 171.716  1.00 19.47
ATOM    723  CD1 ILE A 128       9.196  17.592 174.076  1.00 20.13
ATOM    724  N   PHE A 129      13.363  19.593 174.565  1.00 29.20
ATOM    725  CA  PHE A 129      14.364  19.098 175.504  1.00 28.77
ATOM    726  C   PHE A 129      14.200  19.723 176.888  1.00 31.01
ATOM    727  O   PHE A 129      14.231  19.020 177.899  1.00 34.94
ATOM    728  CB  PHE A 129      15.779  19.357 174.983  1.00 26.65
ATOM    729  CG  PHE A 129      16.195  18.442 173.866  1.00 25.88
ATOM    730  CD1 PHE A 129      15.416  17.351 173.516  1.00 24.62
ATOM    731  CD2 PHE A 129      17.371  18.672 173.166  1.00 25.10
ATOM    732  CE1 PHE A 129      15.798  16.510 172.487  1.00 24.26
ATOM    733  CE2 PHE A 129      17.760  17.834 172.135  1.00 23.42
ATOM    734  CZ  PHE A 129      16.972  16.752 171.796  1.00 23.63
ATOM    735  N   PHE A 130      14.017  21.039 176.936  1.00 26.21
ATOM    736  CA  PHE A 130      13.885  21.721 178.219  1.00 23.87
ATOM    737  C   PHE A 130      12.523  21.481 178.859  1.00 22.71
ATOM    738  O   PHE A 130      12.360  21.679 180.062  1.00 23.03
ATOM    739  CB  PHE A 130      14.147  23.219 178.062  1.00 23.97
ATOM    740  CG  PHE A 130      15.606  23.565 177.987  1.00 25.12
ATOM    741  CD1 PHE A 130      16.402  23.499 179.119  1.00 24.80
ATOM    742  CD2 PHE A 130      16.186  23.938 176.788  1.00 24.92
ATOM    743  CE1 PHE A 130      17.747  23.804 179.056  1.00 24.22
ATOM    744  CE2 PHE A 130      17.529  24.246 176.718  1.00 20.12
ATOM    745  CZ  PHE A 130      18.311  24.178 177.853  1.00 24.66
ATOM    746  N   ILE A 131      11.549  21.049 178.064  1.00 21.41
ATOM    747  CA  ILE A 131      10.264  20.632 178.617  1.00 20.19
ATOM    748  C   ILE A 131      10.436  19.300 179.347  1.00 21.85
ATOM    749  O   ILE A 131       9.868  19.087 180.419  1.00 23.02
ATOM    750  CB  ILE A 131       9.180  20.495 177.528  1.00 19.30
ATOM    751  CG1 ILE A 131       8.870  21.854 176.905  1.00 20.22
ATOM    752  CG2 ILE A 131       7.904  19.919 178.112  1.00 20.36
ATOM    753  CD1 ILE A 131       7.812  21.797 175.821  1.00 21.28
ATOM    754  N   ILE A 132      11.237  18.415 178.761  1.00 22.07
ATOM    755  CA  ILE A 132      11.541  17.122 179.365  1.00 21.34
ATOM    756  C   ILE A 132      12.310  17.293 180.676  1.00 22.36
ATOM    757  O   ILE A 132      12.028  16.613 181.662  1.00 22.98
ATOM    758  CB  ILE A 132      12.353  16.233 178.399  1.00 21.85
ATOM    759  CG1 ILE A 132      11.519  15.897 177.161  1.00 21.56
ATOM    760  CG2 ILE A 132      12.811  14.956 179.088  1.00 21.61
ATOM    761  CD1 ILE A 132      12.240  15.029 176.152  1.00 21.92
ATOM    762  N   LEU A 133      13.275  18.209 180.682  1.00 22.81
ATOM    763  CA  LEU A 133      14.066  18.492 181.878  1.00 23.11
ATOM    764  C   LEU A 133      13.181  18.962 183.026  1.00 23.38
ATOM    765  O   LEU A 133      13.319  18.499 184.157  1.00 25.44
ATOM    766  CB  LEU A 133      15.138  19.543 181.578  1.00 23.15
ATOM    767  CG  LEU A 133      16.372  19.061 180.814  1.00 19.28
ATOM    768  CD1 LEU A 133      17.255  20.230 180.419  1.00 19.53
ATOM    769  CD2 LEU A 133      17.151  18.063 181.650  1.00 20.48
ATOM    770  N   LEU A 134      12.273  19.885 182.726  1.00 23.12
ATOM    771  CA  LEU A 134      11.321  20.382 183.712  1.00 21.66
ATOM    772  C   LEU A 134      10.367  19.282 184.156  1.00 22.98
ATOM    773  O   LEU A 134       9.963  19.230 185.317  1.00 24.78
ATOM    774  CB  LEU A 134      10.531  21.557 183.146  1.00 19.85
ATOM    775  CG  LEU A 134      11.288  22.881 183.068  1.00 20.25
ATOM    776  CD1 LEU A 134      10.704  23.768 181.984  1.00 21.46
ATOM    777  CD2 LEU A 134      11.245  23.582 184.413  1.00 20.39
ATOM    778  N   THR A 135      10.008  18.408 183.222  1.00 22.56
ATOM    779  CA  THR A 135       9.126  17.286 183.517  1.00 24.01
ATOM    780  C   THR A 135       9.752  16.360 184.551  1.00 24.24
ATOM    781  O   THR A 135       9.105  15.972 185.523  1.00 24.66
ATOM    782  CB  THR A 135       8.796  16.480 182.247  1.00 25.57
ATOM    783  OG1 THR A 135       8.053  17.301 181.337  1.00 28.75
ATOM    784  CG2 THR A 135       7.976  15.250 182.594  1.00 23.41
ATOM    785  N   ILE A 136      11.016  16.011 184.332  1.00 23.96
ATOM    786  CA  ILE A 136      11.751  15.155 185.254  1.00 19.65
ATOM    787  C   ILE A 136      11.925  15.833 186.604  1.00 28.49
ATOM    788  O   ILE A 136      11.715  15.219 187.651  1.00 29.64
ATOM    789  CB  ILE A 136      13.140  14.785 184.696  1.00 23.83
ATOM    790  CG1 ILE A 136      12.998  13.985 183.402  1.00 23.12
ATOM    791  CG2 ILE A 136      13.948  14.007 185.723  1.00 20.09
ATOM    792  CD1 ILE A 136      14.318  13.553 182.811  1.00 22.56
ATOM    793  N   ASP A 137      12.300  17.108 186.567  1.00 28.51
ATOM    794  CA  ASP A 137      12.598  17.866 187.775  1.00 30.09
ATOM    795  C   ASP A 137      11.411  17.933 188.724  1.00 27.39
ATOM    796  O   ASP A 137      11.550  17.694 189.921  1.00 26.39
ATOM    797  CB  ASP A 137      13.047  19.282 187.417  1.00 34.74
ATOM    798  CG  ASP A 137      13.323  20.130 188.640  1.00 39.94
ATOM    799  OD1 ASP A 137      13.886  19.593 189.619  1.00 44.06
ATOM    800  OD2 ASP A 137      12.974  21.329 188.625  1.00 38.69
ATOM    801  N   ARG A 138      10.242  18.258 188.187  1.00 28.61
ATOM    802  CA  ARG A 138       9.054  18.396 189.016  1.00 29.86
ATOM    803  C   ARG A 138       8.478  17.038 189.395  1.00 27.87
ATOM    804  O   ARG A 138       7.765  16.917 190.388  1.00 29.50
ATOM    805  CB  ARG A 138       8.005  19.256 188.312  1.00 32.82
ATOM    806  CG  ARG A 138       8.133  20.729 188.666  1.00 36.87
ATOM    807  CD  ARG A 138       8.113  20.894 190.180  1.00 42.76
ATOM    808  NE  ARG A 138       8.712  22.147 190.632  1.00 47.84
ATOM    809  CZ  ARG A 138       9.958  22.259 191.081  1.00 52.25
ATOM    810  NH1 ARG A 138      10.745  21.192 191.133  1.00 50.49
ATOM    811  NH2 ARG A 138      10.420  23.438 191.477  1.00 57.01
ATOM    812  N   TYR A 139       8.799  16.015 188.611  1.00 26.37
ATOM    813  CA  TYR A 139       8.445  14.652 188.981  1.00 25.25
ATOM    814  C   TYR A 139       9.242  14.223 190.204  1.00 23.57
ATOM    815  O   TYR A 139       8.670  13.789 191.203  1.00 21.98
ATOM    816  CB  TYR A 139       8.691  13.683 187.825  1.00 28.18
ATOM    817  CG  TYR A 139       8.940  12.258 188.270  1.00 30.21
ATOM    818  CD1 TYR A 139       7.924  11.495 188.831  1.00 31.81
ATOM    819  CD2 TYR A 139      10.191  11.674 188.121  1.00 31.00
ATOM    820  CE1 TYR A 139       8.149  10.194 189.238  1.00 33.02
ATOM    821  CE2 TYR A 139      10.425  10.374 188.521  1.00 32.28
ATOM    822  CZ  TYR A 139       9.402   9.638 189.080  1.00 34.73
ATOM    823  OH  TYR A 139       9.635   8.341 189.480  1.00 38.70
ATOM    824  N   LEU A 140      10.563  14.359 190.122  1.00 21.28
ATOM    825  CA  LEU A 140      11.447  13.975 191.217  1.00 21.80
ATOM    826  C   LEU A 140      11.135  14.740 192.498  1.00 33.10
ATOM    827  O   LEU A 140      11.333  14.227 193.598  1.00 22.93
ATOM    828  CB  LEU A 140      12.908  14.196 190.824  1.00 21.72
ATOM    829  CG  LEU A 140      13.444  13.275 189.728  1.00 25.71
ATOM    830  CD1 LEU A 140      14.899  13.589 189.416  1.00 25.02
ATOM    831  CD2 LEU A 140      13.286  11.823 190.136  1.00 26.53
ATOM    832  N   ALA A 141      10.631  15.961 192.342  1.00 31.01
ATOM    833  CA  ALA A 141      10.345  16.840 193.473  1.00 29.08
ATOM    834  C   ALA A 141       9.123  16.397 194.280  1.00 28.82
ATOM    835  O   ALA A 141       9.108  16.525 195.503  1.00 30.26
ATOM    836  CB  ALA A 141      10.160  18.265 192.987  1.00 22.57
ATOM    837  N   ILE A 142       8.100  15.883 193.601  1.00 27.58
ATOM    838  CA  ILE A 142       6.883  15.449 194.285  1.00 28.57
ATOM    839  C   ILE A 142       7.058  14.056 194.896  1.00 29.96
ATOM    840  O   ILE A 142       6.270  13.634 195.742  1.00 31.43
ATOM    841  CB  ILE A 142       5.661  15.448 193.333  1.00 27.58
ATOM    842  CG1 ILE A 142       4.354  15.484 194.133  1.00 27.51
ATOM    843  CG2 ILE A 142       5.708  14.255 192.388  1.00 27.77
ATOM    844  CD1 ILE A 142       3.103  15.430 193.280  1.00 23.96
ATOM    845  N   VAL A 143       8.098  13.348 194.468  1.00 30.26
ATOM    846  CA  VAL A 143       8.434  12.055 195.053  1.00 29.60
ATOM    847  C   VAL A 143       9.534  12.261 196.095  1.00 29.75
ATOM    848  O   VAL A 143       9.927  11.334 196.804  1.00 30.71
ATOM    849  CB  VAL A 143       8.885  11.042 193.977  1.00 30.86
ATOM    850  CG1 VAL A 143       8.912   9.628 194.537  1.00 34.07
ATOM    851  CG2 VAL A 143       7.952  11.098 192.787  1.00 30.36
ATOM    852  N   HIS A 144      10.010  13.501 196.183  1.00 29.15
ATOM    853  CA  HIS A 144      11.045  13.896 197.137  1.00 29.41
ATOM    854  C   HIS A 144      12.311  13.054 196.999  1.00 29.70
ATOM    855  O   HIS A 144      12.847  12.558 197.989  1.00 30.67
ATOM    856  CB  HIS A 144      10.512  13.819 198.572  1.00 29.30
ATOM    857  CG  HIS A 144       9.372  14.751 198.840  1.00 30.76
ATOM    858  ND1 HIS A 144       9.554  16.083 199.145  1.00 31.95
ATOM    859  CD2 HIS A 144       8.033  14.545 198.846  1.00 26.21
ATOM    860  CE1 HIS A 144       8.379  16.657 199.326  1.00 32.05
ATOM    861  NE2 HIS A 144       7.439  15.745 199.150  1.00 26.46
ATOM    862  N   ALA A 145      12.780  12.899 195.764  1.00 24.49
ATOM    863  CA  ALA A 145      14.040  12.217 195.493  1.00 30.68
ATOM    864  C   ALA A 145      15.198  12.979 196.121  1.00 32.98
ATOM    865  O   ALA A 145      15.446  14.133 195.775  1.00 33.16
ATOM    866  CB  ALA A 145      14.253  12.068 193.997  1.00 31.28
ATOM    867  N   VAL A 146      15.901  12.322 197.038  1.00 36.67
ATOM    868  CA  VAL A 146      16.965  12.955 197.815  1.00 38.83
ATOM    869  C   VAL A 146      18.076  13.527 196.939  1.00 41.86
ATOM    870  O   VAL A 146      18.496  14.669 197.125  1.00 42.25
ATOM    871  CB  VAL A 146      17.588  11.963 198.816  1.00 37.84
ATOM    872  CG1 VAL A 146      18.630  12.662 199.673  1.00 38.01
ATOM    873  CG2 VAL A 146      16.508  11.341 199.687  1.00 37.64
ATOM    874  N   PHE A 147      18.546  12.732 195.983  1.00 44.23
ATOM    875  CA  PHE A 147      19.628  13.162 195.107  1.00 48.12
ATOM    876  C   PHE A 147      19.204  14.328 194.220  1.00 46.03
ATOM    877  O   PHE A 147      20.018  15.185 193.880  1.00 47.65
ATOM    878  CB  PHE A 147      20.121  11.995 194.246  1.00 54.83
ATOM    879  CG  PHE A 147      19.050  11.361 193.399  1.00 59.17
ATOM    880  CD1 PHE A 147      18.257  10.343 193.908  1.00 62.08
ATOM    881  CD2 PHE A 147      18.848  11.769 192.090  1.00 60.06
ATOM    882  CE1 PHE A 147      17.275   9.753 193.132  1.00 61.87
ATOM    883  CE2 PHE A 147      17.868  11.183 191.309  1.00 60.66
ATOM    884  CZ  PHE A 147      17.081  10.173 191.831  1.00 60.95
ATOM    885  N   ALA A 148      17.928  14.361 193.851  1.00 43.30
ATOM    886  CA  ALA A 148      17.405  15.437 193.015  1.00 40.53
ATOM    887  C   ALA A 148      17.400  16.759 193.774  1.00 39.22
ATOM    888  O   ALA A 148      17.682  17.813 193.204  1.00 38.39
ATOM    889  CB  ALA A 148      16.006  15.100 192.528  1.00 39.53
ATOM    890  N   LEU A 149      17.076  16.693 195.063  1.00 38.80
ATOM    891  CA  LEU A 149      17.063  17.872 195.922  1.00 37.91
ATOM    892  C   LEU A 149      18.477  18.400 196.131  1.00 37.81
ATOM    893  O   LEU A 149      18.701  19.610 196.185  1.00 38.43
ATOM    894  CB  LEU A 149      16.405  17.546 197.267  1.00 38.21
ATOM    895  CG  LEU A 149      16.496  18.583 198.389  1.00 38.80
ATOM    896  CD1 LEU A 149      15.125  18.839 198.989  1.00 38.81
ATOM    897  CD2 LEU A 149      17.468  18.121 199.467  1.00 39.58
ATOM    898  N   LYS A 150      19.431  17.482 196.241  1.00 38.06
ATOM    899  CA  LYS A 150      20.834  17.849 196.388  1.00 39.18
ATOM    900  C   LYS A 150      21.401  18.336 195.058  1.00 41.16
ATOM    901  O   LYS A 150      22.455  18.969 195.016  1.00 44.51
ATOM    902  CB  LYS A 150      21.646  16.664 196.914  1.00 99.99
ATOM    903  CG  LYS A 150      21.301  16.259 198.338  1.00 99.99
ATOM    904  CD  LYS A 150      22.143  15.079 198.796  1.00 99.99
ATOM    905  CE  LYS A 150      23.604  15.469 198.946  1.00 99.99
ATOM    906  NZ  LYS A 150      23.802  16.471 200.030  1.00 99.99
ATOM    907  N   ALA A 151      20.690  18.038 193.974  1.00 38.70
ATOM    908  CA  ALA A 151      21.112  18.442 192.639  1.00 38.77
ATOM    909  C   ALA A 151      20.403  19.716 192.185  1.00 37.49
ATOM    910  O   ALA A 151      20.783  20.322 191.187  1.00 38.74
ATOM    911  CB  ALA A 151      20.860  17.317 191.644  1.00 24.41
ATOM    912  N   ARG A 152      19.373  20.118 192.921  1.00 35.57
ATOM    913  CA  ARG A 152      18.571  21.281 192.552  1.00 36.11
ATOM    914  C   ARG A 152      19.336  22.584 192.793  1.00 38.82
ATOM    915  O   ARG A 152      19.012  23.351 193.699  1.00 39.14
ATOM    916  CB  ARG A 152      17.253  21.281 193.330  1.00 37.17
ATOM    917  CG  ARG A 152      16.187  22.208 192.766  1.00 38.36
ATOM    918  CD  ARG A 152      14.874  21.472 192.543  1.00 38.87
ATOM    919  NE  ARG A 152      14.457  20.721 193.724  1.00 40.49
ATOM    920  CZ  ARG A 152      14.112  19.436 193.711  1.00 41.29
ATOM    921  NH1 ARG A 152      14.128  18.751 192.573  1.00 39.93
ATOM    922  NH2 ARG A 152      13.748  18.836 194.836  1.00 42.86
ATOM    923  N   THR A 153      20.351  22.822 191.967  1.00 40.57
ATOM    924  CA  THR A 153      21.220  23.988 192.101  1.00 43.99
ATOM    925  C   THR A 153      21.361  24.699 190.760  1.00 48.56
ATOM    926  O   THR A 153      21.276  24.062 189.710  1.00 51.48
ATOM    927  CB  THR A 153      22.621  23.587 192.610  1.00 44.66
ATOM    928  OG1 THR A 153      22.496  22.607 193.648  1.00 45.28
ATOM    929  CG2 THR A 153      23.380  24.798 193.141  1.00 46.24
ATOM    930  N   VAL A 154      21.582  26.011 190.790  1.00 48.63
ATOM    931  CA  VAL A 154      21.803  26.768 189.560  1.00 50.05
ATOM    932  C   VAL A 154      23.081  26.323 188.845  1.00 50.15
ATOM    933  O   VAL A 154      23.204  26.479 187.632  1.00 50.87
ATOM    934  CB  VAL A 154      21.877  28.283 189.829  1.00 52.39
ATOM    935  CG1 VAL A 154      20.543  28.795 190.352  1.00 52.78
ATOM    936  CG2 VAL A 154      23.001  28.600 190.807  1.00 53.47
ATOM    937  N   THR A 155      24.026  25.771 189.600  1.00 50.06
ATOM    938  CA  THR A 155      25.241  25.212 189.020  1.00 49.42
ATOM    939  C   THR A 155      24.895  23.997 188.167  1.00 45.92
ATOM    940  O   THR A 155      25.337  23.878 187.024  1.00 45.70
ATOM    941  CB  THR A 155      26.258  24.806 190.105  1.00 54.18
ATOM    942  OG1 THR A 155      26.642  25.962 190.860  1.00 59.28
ATOM    943  CG2 THR A 155      27.497  24.183 189.474  1.00 53.58
ATOM    944  N   PHE A 156      24.093  23.100 188.732  1.00 43.39
ATOM    945  CA  PHE A 156      23.617  21.925 188.014  1.00 40.64
ATOM    946  C   PHE A 156      22.769  22.344 186.817  1.00 38.31
ATOM    947  O   PHE A 156      22.746  21.668 185.789  1.00 36.57
ATOM    948  CB  PHE A 156      22.817  21.018 188.951  1.00 38.83
ATOM    949  CG  PHE A 156      22.340  19.741 188.313  1.00 37.49
ATOM    950  CD1 PHE A 156      21.109  19.682 187.676  1.00 36.61
ATOM    951  CD2 PHE A 156      23.116  18.595 188.364  1.00 37.02
ATOM    952  CE1 PHE A 156      20.666  18.507 187.091  1.00 34.37
ATOM    953  CE2 PHE A 156      22.678  17.416 187.783  1.00 35.42
ATOM    954  CZ  PHE A 156      21.452  17.373 187.146  1.00 33.59
ATOM    955  N   GLY A 157      22.075  23.468 186.961  1.00 37.28
ATOM    956  CA  GLY A 157      21.246  23.996 185.895  1.00 35.14
ATOM    957  C   GLY A 157      22.059  24.471 184.710  1.00 36.15
ATOM    958  O   GLY A 157      21.811  24.059 183.580  1.00 38.87
ATOM    959  N   VAL A 158      23.032  25.338 184.975  1.00 35.59
ATOM    960  CA  VAL A 158      23.879  25.899 183.929  1.00 34.33
ATOM    961  C   VAL A 158      24.594  24.807 183.139  1.00 34.28
ATOM    962  O   VAL A 158      24.634  24.850 181.910  1.00 33.61
ATOM    963  CB  VAL A 158      24.924  26.869 184.519  1.00 35.26
ATOM    964  CG1 VAL A 158      25.940  27.277 183.460  1.00 35.45
ATOM    965  CG2 VAL A 158      24.238  28.090 185.106  1.00 35.13
ATOM    966  N   VAL A 159      25.139  23.824 183.847  1.00 35.15
ATOM    967  CA  VAL A 159      25.878  22.743 183.205  1.00 24.58
ATOM    968  C   VAL A 159      24.985  21.914 182.285  1.00 28.29
ATOM    969  O   VAL A 159      25.289  21.751 181.104  1.00 29.53
ATOM    970  CB  VAL A 159      26.533  21.812 184.244  1.00 28.01
ATOM    971  CG1 VAL A 159      27.174  20.614 183.556  1.00 27.61
ATOM    972  CG2 VAL A 159      27.563  22.576 185.061  1.00 29.55
ATOM    973  N   THR A 160      23.880  21.404 182.821  1.00 26.95
ATOM    974  CA  THR A 160      22.987  20.549 182.044  1.00 26.03
ATOM    975  C   THR A 160      22.251  21.335 180.963  1.00 24.42
ATOM    976  O   THR A 160      21.738  20.752 180.009  1.00 24.43
ATOM    977  CB  THR A 160      21.954  19.836 182.939  1.00 28.42
ATOM    978  OG1 THR A 160      21.158  20.807 183.627  1.00 31.53
ATOM    979  CG2 THR A 160      22.653  18.947 183.956  1.00 28.87
ATOM    980  N   SER A 161      22.200  22.656 181.110  1.00 23.69
ATOM    981  CA  SER A 161      21.612  23.507 180.080  1.00 24.82
ATOM    982  C   SER A 161      22.557  23.657 178.895  1.00 25.19
ATOM    983  O   SER A 161      22.119  23.688 177.746  1.00 21.63
ATOM    984  CB  SER A 161      21.259  24.884 180.641  1.00 26.14
ATOM    985  OG  SER A 161      20.231  24.789 181.610  1.00 26.95
ATOM    986  N   VAL A 162      23.853  23.755 179.185  1.00 25.74
ATOM    987  CA  VAL A 162      24.876  23.849 178.148  1.00 23.19
ATOM    988  C   VAL A 162      24.908  22.566 177.322  1.00 23.32
ATOM    989  O   VAL A 162      24.983  22.607 176.091  1.00 22.86
ATOM    990  CB  VAL A 162      26.272  24.119 178.753  1.00 24.24
ATOM    991  CG1 VAL A 162      27.362  23.918 177.713  1.00 24.83
ATOM    992  CG2 VAL A 162      26.339  25.524 179.328  1.00 24.80
ATOM    993  N   ILE A 163      24.834  21.428 178.007  1.00 23.84
ATOM    994  CA  ILE A 163      24.801  20.131 177.340  1.00 26.64
ATOM    995  C   ILE A 163      23.527  19.986 176.512  1.00 27.56
ATOM    996  O   ILE A 163      23.549  19.432 175.412  1.00 28.67
ATOM    997  CB  ILE A 163      24.894  18.969 178.353  1.00 26.62
ATOM    998  CG1 ILE A 163      26.102  19.160 179.272  1.00 30.27
ATOM    999  CG2 ILE A 163      24.975  17.630 177.635  1.00 22.59
ATOM   1000  CD1 ILE A 163      27.418  19.307 178.532  1.00 30.64
ATOM   1001  N   THR A 164      22.420  20.499 177.042  1.00 25.96
ATOM   1002  CA  THR A 164      21.135  20.438 176.354  1.00 23.92
ATOM   1003  C   THR A 164      21.155  21.244 175.056  1.00 22.32
ATOM   1004  O   THR A 164      20.603  20.816 174.043  1.00 21.94
ATOM   1005  CB  THR A 164      19.992  20.955 177.250  1.00 24.27
ATOM   1006  OG1 THR A 164      19.992  20.240 178.491  1.00 24.22
ATOM   1007  CG2 THR A 164      18.652  20.762 176.568  1.00 24.22
ATOM   1008  N   TRP A 165      21.792  22.412 175.085  1.00 22.50
ATOM   1009  CA  TRP A 165      21.901  23.231 173.883  1.00 21.43
ATOM   1010  C   TRP A 165      22.814  22.563 172.856  1.00 26.79
ATOM   1011  O   TRP A 165      22.603  22.702 171.652  1.00 26.97
ATOM   1012  CB  TRP A 165      22.404  24.639 174.221  1.00 21.97
ATOM   1013  CG  TRP A 165      21.345  25.522 174.828  1.00 25.26
ATOM   1014  CD1 TRP A 165      21.333  26.040 176.092  1.00 27.00
ATOM   1015  CD2 TRP A 165      20.140  25.978 174.199  1.00 21.48
ATOM   1016  NE1 TRP A 165      20.199  26.792 176.286  1.00 26.43
ATOM   1017  CE2 TRP A 165      19.449  26.770 175.138  1.00 24.94
ATOM   1018  CE3 TRP A 165      19.577  25.795 172.932  1.00 25.47
ATOM   1019  CZ2 TRP A 165      18.228  27.376 174.852  1.00 25.22
ATOM   1020  CZ3 TRP A 165      18.364  26.398 172.649  1.00 25.70
ATOM   1021  CH2 TRP A 165      17.704  27.178 173.604  1.00 26.00
ATOM   1022  N   LEU A 166      23.816  21.829 173.333  1.00 26.06
ATOM   1023  CA  LEU A 166      24.705  21.084 172.445  1.00 24.94
ATOM   1024  C   LEU A 166      23.946  20.015 171.668  1.00 25.47
ATOM   1025  O   LEU A 166      23.997  19.976 170.438  1.00 27.19
ATOM   1026  CB  LEU A 166      25.844  20.435 173.230  1.00 25.65
ATOM   1027  CG  LEU A 166      27.078  21.290 173.515  1.00 27.18
ATOM   1028  CD1 LEU A 166      28.158  20.451 174.184  1.00 24.77
ATOM   1029  CD2 LEU A 166      27.596  21.917 172.233  1.00 27.66
ATOM   1030  N   VAL A 167      23.245  19.149 172.395  1.00 21.82
ATOM   1031  CA  VAL A 167      22.462  18.081 171.785  1.00 21.58
ATOM   1032  C   VAL A 167      21.424  18.644 170.817  1.00 22.05
ATOM   1033  O   VAL A 167      21.132  18.041 169.784  1.00 21.46
ATOM   1034  CB  VAL A 167      21.754  17.230 172.850  1.00 21.16
ATOM   1035  CG1 VAL A 167      21.024  16.064 172.205  1.00 21.11
ATOM   1036  CG2 VAL A 167      22.758  16.730 173.871  1.00 22.57
ATOM   1037  N   ALA A 168      20.877  19.807 171.153  1.00 22.26
ATOM   1038  CA  ALA A 168      19.926  20.482 170.281  1.00 20.88
ATOM   1039  C   ALA A 168      20.599  20.906 168.982  1.00 21.46
ATOM   1040  O   ALA A 168      19.997  20.838 167.911  1.00 22.32
ATOM   1041  CB  ALA A 168      19.317  21.684 170.983  1.00 20.64
ATOM   1042  N   VAL A 169      21.852  21.340 169.083  1.00 27.36
ATOM   1043  CA  VAL A 169      22.615  21.755 167.911  1.00 28.89
ATOM   1044  C   VAL A 169      22.981  20.556 167.034  1.00 30.27
ATOM   1045  O   VAL A 169      22.804  20.597 165.816  1.00 23.35
ATOM   1046  CB  VAL A 169      23.897  22.515 168.315  1.00 23.20
ATOM   1047  CG1 VAL A 169      24.838  22.654 167.130  1.00 24.05
ATOM   1048  CG2 VAL A 169      23.543  23.882 168.880  1.00 23.11
ATOM   1049  N   PHE A 170      23.476  19.488 167.656  1.00 30.64
ATOM   1050  CA  PHE A 170      23.868  18.285 166.922  1.00 31.17
ATOM   1051  C   PHE A 170      22.681  17.618 166.231  1.00 35.58
ATOM   1052  O   PHE A 170      22.847  16.954 165.208  1.00 42.32
ATOM   1053  CB  PHE A 170      24.554  17.284 167.853  1.00 28.58
ATOM   1054  CG  PHE A 170      25.912  17.724 168.320  1.00 29.18
ATOM   1055  CD1 PHE A 170      26.940  17.921 167.413  1.00 29.27
ATOM   1056  CD2 PHE A 170      26.165  17.930 169.667  1.00 28.37
ATOM   1057  CE1 PHE A 170      28.190  18.326 167.838  1.00 28.83
ATOM   1058  CE2 PHE A 170      27.415  18.334 170.099  1.00 27.68
ATOM   1059  CZ  PHE A 170      28.428  18.531 169.183  1.00 28.50
ATOM   1060  N   ALA A 171      21.487  17.796 166.789  1.00 33.93
ATOM   1061  CA  ALA A 171      20.270  17.262 166.183  1.00 32.63
ATOM   1062  C   ALA A 171      19.762  18.184 165.080  1.00 33.08
ATOM   1063  O   ALA A 171      18.817  17.851 164.363  1.00 34.13
ATOM   1064  CB  ALA A 171      19.192  17.056 167.238  1.00 30.65
ATOM   1065  N   SER A 172      20.391  19.346 164.949  1.00 31.67
ATOM   1066  CA  SER A 172      19.995  20.315 163.937  1.00 32.12
ATOM   1067  C   SER A 172      20.945  20.285 162.750  1.00 32.16
ATOM   1068  O   SER A 172      20.596  20.725 161.656  1.00 33.26
ATOM   1069  CB  SER A 172      19.945  21.722 164.532  1.00 34.88
ATOM   1070  OG  SER A 172      19.000  21.794 165.585  1.00 37.91
ATOM   1071  N   VAL A 173      22.145  19.761 162.978  1.00 30.91
ATOM   1072  CA  VAL A 173      23.181  19.703 161.948  1.00 30.81
ATOM   1073  C   VAL A 173      22.729  19.031 160.641  1.00 32.72
ATOM   1074  O   VAL A 173      22.966  19.585 159.568  1.00 34.72
ATOM   1075  CB  VAL A 173      24.447  18.991 162.479  1.00 25.62
ATOM   1076  CG1 VAL A 173      25.405  18.675 161.345  1.00 26.74
ATOM   1077  CG2 VAL A 173      25.126  19.846 163.534  1.00 30.22
ATOM   1078  N   PRO A 174      22.074  17.852 160.713  1.00 25.67
ATOM   1079  CA  PRO A 174      21.631  17.271 159.439  1.00 26.38
ATOM   1080  C   PRO A 174      20.675  18.186 158.674  1.00 34.50
ATOM   1081  O   PRO A 174      20.800  18.328 157.458  1.00 35.76
ATOM   1082  CB  PRO A 174      20.919  15.983 159.867  1.00 27.45
ATOM   1083  CG  PRO A 174      21.507  15.648 161.188  1.00 26.61
ATOM   1084  CD  PRO A 174      21.750  16.966 161.848  1.00 26.47
ATOM   1085  N   GLY A 175      19.742  18.807 159.389  1.00 33.30
ATOM   1086  CA  GLY A 175      18.802  19.729 158.782  1.00 32.28
ATOM   1087  C   GLY A 175      19.490  20.912 158.129  1.00 31.31
ATOM   1088  O   GLY A 175      19.089  21.351 157.055  1.00 31.80
ATOM   1089  N   ILE A 176      20.531  21.425 158.778  1.00 30.62
ATOM   1090  CA  ILE A 176      21.276  22.568 158.259  1.00 31.28
ATOM   1091  C   ILE A 176      22.071  22.208 157.006  1.00 32.95
ATOM   1092  O   ILE A 176      22.035  22.930 156.008  1.00 34.27
ATOM   1093  CB  ILE A 176      22.249  23.135 159.315  1.00 29.31
ATOM   1094  CG1 ILE A 176      21.483  23.610 160.549  1.00 29.40
ATOM   1095  CG2 ILE A 176      23.066  24.277 158.735  1.00 27.33
ATOM   1096  CD1 ILE A 176      22.376  24.150 161.642  1.00 29.38
ATOM   1097  N   ILE A 177      22.781  21.085 157.067  1.00 32.47
ATOM   1098  CA  ILE A 177      23.667  20.666 155.986  1.00 29.19
ATOM   1099  C   ILE A 177      22.940  20.500 154.653  1.00 37.17
ATOM   1100  O   ILE A 177      23.362  21.051 153.635  1.00 38.98
ATOM   1101  CB  ILE A 177      24.373  19.342 156.329  1.00 29.33
ATOM   1102  CG1 ILE A 177      25.361  19.542 157.478  1.00 28.99
ATOM   1103  CG2 ILE A 177      25.110  18.805 155.116  1.00 33.85
ATOM   1104  CD1 ILE A 177      26.529  20.429 157.126  1.00 29.80
ATOM   1105  N   PHE A 178      21.842  19.750 154.664  1.00 35.97
ATOM   1106  CA  PHE A 178      21.150  19.407 153.425  1.00 35.84
ATOM   1107  C   PHE A 178      20.027  20.380 153.072  1.00 36.51
ATOM   1108  O   PHE A 178      19.193  20.081 152.220  1.00 37.78
ATOM   1109  CB  PHE A 178      20.596  17.981 153.509  1.00 33.38
ATOM   1110  CG  PHE A 178      21.656  16.932 153.698  1.00 30.75
ATOM   1111  CD1 PHE A 178      22.470  16.553 152.643  1.00 35.47
ATOM   1112  CD2 PHE A 178      21.842  16.328 154.931  1.00 37.44
ATOM   1113  CE1 PHE A 178      23.450  15.592 152.813  1.00 37.50
ATOM   1114  CE2 PHE A 178      22.819  15.366 155.109  1.00 37.88
ATOM   1115  CZ  PHE A 178      23.624  14.998 154.047  1.00 38.73
ATOM   1116  N   THR A 179      20.007  21.543 153.717  1.00 36.30
ATOM   1117  CA  THR A 179      19.047  22.584 153.354  1.00 38.42
ATOM   1118  C   THR A 179      19.748  23.693 152.579  1.00 41.63
ATOM   1119  O   THR A 179      20.758  24.234 153.029  1.00 41.08
ATOM   1120  CB  THR A 179      18.347  23.185 154.585  1.00 37.48
ATOM   1121  OG1 THR A 179      17.630  22.157 155.278  1.00 37.62
ATOM   1122  CG2 THR A 179      17.371  24.270 154.162  1.00 37.45
ATOM   1123  N   LYS A 180      19.207  24.023 151.409  1.00 46.09
ATOM   1124  CA  LYS A 180      19.838  24.980 150.506  1.00 48.85
ATOM   1125  C   LYS A 180      18.825  25.928 149.871  1.00 49.50
ATOM   1126  O   LYS A 180      17.614  25.708 149.944  1.00 48.39
ATOM   1127  CB  LYS A 180      20.603  24.240 149.403  1.00 52.34
ATOM   1128  CG  LYS A 180      21.758  23.388 149.904  1.00 56.08
ATOM   1129  CD  LYS A 180      22.053  22.235 148.957  1.00 60.55
ATOM   1130  CE  LYS A 180      22.950  21.200 149.621  1.00 63.23
ATOM   1131  NZ  LYS A 180      22.572  19.806 149.255  1.00 62.79
ATOM   1132  N   GLN A 182      17.617  26.987 146.348  1.00 59.11
ATOM   1133  CA  GLN A 182      17.667  26.526 144.966  1.00 63.79
ATOM   1134  C   GLN A 182      16.478  27.016 144.153  1.00 67.38
ATOM   1135  O   GLN A 182      15.374  27.162 144.675  1.00 67.78
ATOM   1136  CB  GLN A 182      17.733  24.998 144.917  1.00 65.14
ATOM   1137  CG  GLN A 182      19.118  24.450 144.613  1.00 67.22
ATOM   1138  CD  GLN A 182      19.111  22.954 144.382  1.00 68.48
ATOM   1139  OE1 GLN A 182      19.779  22.201 145.091  1.00 67.96
ATOM   1140  NE2 GLN A 182      18.350  22.513 143.387  1.00 70.11
ATOM   1141  N   LYS A 183      16.714  27.270 142.870  1.00 71.24
ATOM   1142  CA  LYS A 183      15.650  27.678 141.964  1.00 73.84
ATOM   1143  C   LYS A 183      14.891  26.457 141.457  1.00 75.19
ATOM   1144  O   LYS A 183      15.425  25.661 140.687  1.00 76.78
ATOM   1145  CB  LYS A 183      16.221  28.481 140.794  1.00 99.99
ATOM   1146  CG  LYS A 183      16.905  29.775 141.205  1.00 99.99
ATOM   1147  CD  LYS A 183      15.902  30.781 141.744  1.00 99.99
ATOM   1148  CE  LYS A 183      14.972  31.275 140.649  1.00 99.99
ATOM   1149  NZ  LYS A 183      13.983  32.263 141.165  1.00 99.99
ATOM   1150  N   GLU A 184      13.648  26.308 141.906  1.00 75.53
ATOM   1151  CA  GLU A 184      12.793  25.214 141.455  1.00 78.00
ATOM   1152  C   GLU A 184      11.600  25.743 140.663  1.00 78.60
ATOM   1153  O   GLU A 184      10.809  26.533 141.182  1.00 77.18
ATOM   1154  CB  GLU A 184      12.305  24.382 142.643  1.00 79.09
ATOM   1155  CG  GLU A 184      13.140  23.143 142.925  1.00 80.51
ATOM   1156  CD  GLU A 184      12.307  21.990 143.458  1.00 81.45
ATOM   1157  OE1 GLU A 184      11.062  22.084 143.419  1.00 82.11
ATOM   1158  OE2 GLU A 184      12.897  20.989 143.917  1.00 81.28
ATOM   1159  N   ASP A 185      11.481  25.295 139.414  1.00 80.31
ATOM   1160  CA  ASP A 185      10.423  25.737 138.505  1.00 82.75
ATOM   1161  C   ASP A 185      10.408  27.259 138.377  1.00 83.56
ATOM   1162  O   ASP A 185       9.347  27.886 138.418  1.00 83.55
ATOM   1163  CB  ASP A 185       9.060  25.235 138.985  1.00 99.99
ATOM   1164  CG  ASP A 185       7.936  25.605 138.037  1.00 99.99
ATOM   1165  OD1 ASP A 185       7.938  25.110 136.889  1.00 99.99
ATOM   1166  OD2 ASP A 185       7.051  26.388 138.442  1.00 99.99
ATOM   1167  N   SER A 186      11.602  27.831 138.231  1.00 84.55
ATOM   1168  CA  SER A 186      11.805  29.275 138.102  1.00 86.16
ATOM   1169  C   SER A 186      11.346  30.050 139.339  1.00 85.92
ATOM   1170  O   SER A 186      11.050  31.242 139.255  1.00 86.98
ATOM   1171  CB  SER A 186      11.073  29.811 136.870  1.00 99.99
ATOM   1172  OG  SER A 186       9.675  29.609 136.980  1.00 99.99
ATOM   1173  N   VAL A 187      11.294  29.372 140.482  1.00 84.80
ATOM   1174  CA  VAL A 187      10.977  30.011 141.759  1.00 84.55
ATOM   1175  C   VAL A 187      11.999  29.601 142.814  1.00 84.63
ATOM   1176  O   VAL A 187      12.303  28.418 142.958  1.00 89.44
ATOM   1177  CB  VAL A 187       9.559  29.644 142.261  1.00 85.28
ATOM   1178  CG1 VAL A 187       9.153  30.551 143.413  1.00 85.11
ATOM   1179  CG2 VAL A 187       8.542  29.742 141.134  1.00 87.66
ATOM   1180  N   TYR A 188      12.531  30.573 143.551  1.00 80.81
ATOM   1181  CA  TYR A 188      13.483  30.273 144.617  1.00 76.31
ATOM   1182  C   TYR A 188      12.793  29.652 145.824  1.00 69.61
ATOM   1183  O   TYR A 188      11.735  30.111 146.252  1.00 69.22
ATOM   1184  CB  TYR A 188      14.234  31.530 145.056  1.00 78.54
ATOM   1185  CG  TYR A 188      15.124  32.124 143.994  1.00 82.49
ATOM   1186  CD1 TYR A 188      16.420  31.660 143.808  1.00 83.84
ATOM   1187  CD2 TYR A 188      14.676  33.159 143.188  1.00 84.86
ATOM   1188  CE1 TYR A 188      17.241  32.204 142.839  1.00 85.55
ATOM   1189  CE2 TYR A 188      15.489  33.711 142.219  1.00 86.94
ATOM   1190  CZ  TYR A 188      16.770  33.230 142.046  1.00 87.27
ATOM   1191  OH  TYR A 188      17.582  33.777 141.079  1.00 89.02
ATOM   1192  N   VAL A 189      13.399  28.605 146.371  1.00 63.37
ATOM   1193  CA  VAL A 189      12.891  27.988 147.587  1.00 56.74
ATOM   1194  C   VAL A 189      14.021  27.677 148.558  1.00 51.95
ATOM   1195  O   VAL A 189      15.101  27.237 148.160  1.00 51.48
ATOM   1196  CB  VAL A 189      12.107  26.689 147.291  1.00 56.28
ATOM   1197  CG1 VAL A 189      10.744  27.007 146.695  1.00 57.42
ATOM   1198  CG2 VAL A 189      12.903  25.776 146.372  1.00 57.00
ATOM   1199  N   CYS A 190      13.769  27.936 149.834  1.00 47.96
ATOM   1200  CA  CYS A 190      14.651  27.477 150.893  1.00 42.81
ATOM   1201  C   CYS A 190      14.089  26.167 151.415  1.00 38.63
ATOM   1202  O   CYS A 190      13.181  26.164 152.242  1.00 38.60
ATOM   1203  CB  CYS A 190      14.760  28.515 152.010  1.00 41.86
ATOM   1204  SG  CYS A 190      15.854  28.049 153.369  1.00 46.02
ATOM   1205  N   GLY A 191      14.611  25.055 150.910  1.00 37.27
ATOM   1206  CA  GLY A 191      14.077  23.754 151.265  1.00 37.17
ATOM   1207  C   GLY A 191      15.137  22.706 151.530  1.00 36.47
ATOM   1208  O   GLY A 191      16.316  22.925 151.250  1.00 36.53
ATOM   1209  N   PRO A 192      14.717  21.557 152.081  1.00 35.06
ATOM   1210  CA  PRO A 192      15.593  20.419 152.375  1.00 36.04
ATOM   1211  C   PRO A 192      15.865  19.558 151.145  1.00 39.70
ATOM   1212  O   PRO A 192      14.958  19.307 150.353  1.00 42.53
ATOM   1213  CB  PRO A 192      14.798  19.636 153.418  1.00 35.03
ATOM   1214  CG  PRO A 192      13.376  19.912 153.066  1.00 35.19
ATOM   1215  CD  PRO A 192      13.339  21.328 152.551  1.00 34.55
ATOM   1216  N   TYR A 193      17.107  19.111 150.995  1.00 41.24
ATOM   1217  CA  TYR A 193      17.487  18.267 149.870  1.00 43.03
ATOM   1218  C   TYR A 193      18.329  17.079 150.321  1.00 42.87
ATOM   1219  O   TYR A 193      19.448  16.883 149.847  1.00 43.27
ATOM   1220  CB  TYR A 193      18.248  19.081 148.823  1.00 44.54
ATOM   1221  CG  TYR A 193      17.385  20.077 148.085  1.00 45.95
ATOM   1222  CD1 TYR A 193      17.185  21.358 148.583  1.00 45.74
ATOM   1223  CD2 TYR A 193      16.763  19.732 146.892  1.00 47.47
ATOM   1224  CE1 TYR A 193      16.393  22.270 147.909  1.00 46.83
ATOM   1225  CE2 TYR A 193      15.969  20.637 146.213  1.00 48.41
ATOM   1226  CZ  TYR A 193      15.788  21.904 146.725  1.00 48.19
ATOM   1227  OH  TYR A 193      15.000  22.806 146.050  1.00 49.35
ATOM   1228  N   PHE A 194      17.782  16.291 151.240  1.00 42.66
ATOM   1229  CA  PHE A 194      18.444  15.080 151.711  1.00 43.12
ATOM   1230  C   PHE A 194      18.528  14.031 150.610  1.00 44.86
ATOM   1231  O   PHE A 194      17.626  13.926 149.781  1.00 45.67
ATOM   1232  CB  PHE A 194      17.700  14.483 152.909  1.00 43.80
ATOM   1233  CG  PHE A 194      17.614  15.395 154.097  1.00 44.67
ATOM   1234  CD1 PHE A 194      16.570  16.296 154.222  1.00 45.01
ATOM   1235  CD2 PHE A 194      18.567  15.337 155.100  1.00 45.06
ATOM   1236  CE1 PHE A 194      16.486  17.131 155.320  1.00 44.45
ATOM   1237  CE2 PHE A 194      18.490  16.170 156.199  1.00 43.90
ATOM   1238  CZ  PHE A 194      17.448  17.068 156.309  1.00 43.69
ATOM   1239  N   PRO A 195      19.615  13.247 150.597  1.00 44.68
ATOM   1240  CA  PRO A 195      19.618  12.020 149.794  1.00 48.56
ATOM   1241  C   PRO A 195      18.559  11.042 150.305  1.00 50.70
ATOM   1242  O   PRO A 195      17.964  11.289 151.356  1.00 49.52
ATOM   1243  CB  PRO A 195      21.032  11.471 149.994  1.00 48.42
ATOM   1244  CG  PRO A 195      21.851  12.675 150.327  1.00 47.44
ATOM   1245  CD  PRO A 195      20.948  13.554 151.141  1.00 44.96
ATOM   1246  N   ARG A 196      18.326   9.956 149.574  1.00 55.65
ATOM   1247  CA  ARG A 196      17.267   9.013 149.926  1.00 55.65
ATOM   1248  C   ARG A 196      17.444   8.456 151.336  1.00 55.78
ATOM   1249  O   ARG A 196      16.505   8.457 152.134  1.00 56.28
ATOM   1250  CB  ARG A 196      17.218   7.862 148.920  1.00 99.99
ATOM   1251  CG  ARG A 196      16.096   6.868 149.168  1.00 99.99
ATOM   1252  CD  ARG A 196      14.733   7.516 148.981  1.00 99.99
ATOM   1253  NE  ARG A 196      13.642   6.575 149.216  1.00 99.99
ATOM   1254  CZ  ARG A 196      13.135   6.303 150.414  1.00 99.99
ATOM   1255  NH1 ARG A 196      13.623   6.901 151.492  1.00 99.99
ATOM   1256  NH2 ARG A 196      12.143   5.431 150.531  1.00 99.99
ATOM   1257  N   GLY A 197      18.653   7.994 151.639  1.00 54.90
ATOM   1258  CA  GLY A 197      18.940   7.407 152.935  1.00 53.47
ATOM   1259  C   GLY A 197      18.918   8.412 154.071  1.00 50.64
ATOM   1260  O   GLY A 197      18.503   8.093 155.185  1.00 48.80
ATOM   1261  N   TRP A 198      19.361   9.632 153.787  1.00 48.41
ATOM   1262  CA  TRP A 198      19.466  10.664 154.812  1.00 45.28
ATOM   1263  C   TRP A 198      18.112  11.234 155.215  1.00 42.94
ATOM   1264  O   TRP A 198      17.938  11.687 156.346  1.00 42.87
ATOM   1265  CB  TRP A 198      20.383  11.787 154.334  1.00 45.87
ATOM   1266  CG  TRP A 198      21.821  11.408 154.382  1.00 47.22
ATOM   1267  CD1 TRP A 198      22.584  10.945 153.352  1.00 49.23
ATOM   1268  CD2 TRP A 198      22.673  11.444 155.531  1.00 46.08
ATOM   1269  NE1 TRP A 198      23.863  10.696 153.787  1.00 48.84
ATOM   1270  CE2 TRP A 198      23.943  10.995 155.120  1.00 47.38
ATOM   1271  CE3 TRP A 198      22.485  11.816 156.865  1.00 45.43
ATOM   1272  CZ2 TRP A 198      25.020  10.909 155.998  1.00 48.63
ATOM   1273  CZ3 TRP A 198      23.555  11.729 157.734  1.00 46.66
ATOM   1274  CH2 TRP A 198      24.807  11.279 157.297  1.00 49.82
ATOM   1275  N   ASN A 199      17.156  11.216 154.294  1.00 42.31
ATOM   1276  CA  ASN A 199      15.811  11.676 154.608  1.00 41.56
ATOM   1277  C   ASN A 199      15.099  10.676 155.509  1.00 41.47
ATOM   1278  O   ASN A 199      14.309  11.056 156.374  1.00 39.77
ATOM   1279  CB  ASN A 199      15.001  11.910 153.334  1.00 42.95
ATOM   1280  CG  ASN A 199      13.608  12.434 153.621  1.00 42.90
ATOM   1281  OD1 ASN A 199      13.425  13.616 153.912  1.00 42.50
ATOM   1282  ND2 ASN A 199      12.615  11.555 153.541  1.00 43.62
ATOM   1283  N   ASN A 200      15.386   9.395 155.297  1.00 42.32
ATOM   1284  CA  ASN A 200      14.840   8.340 156.138  1.00 39.68
ATOM   1285  C   ASN A 200      15.397   8.434 157.546  1.00 37.37
ATOM   1286  O   ASN A 200      14.657   8.340 158.525  1.00 36.49
ATOM   1287  CB  ASN A 200      15.144   6.963 155.550  1.00 41.06
ATOM   1288  CG  ASN A 200      14.652   6.816 154.127  1.00 43.70
ATOM   1289  OD1 ASN A 200      13.744   7.526 153.695  1.00 44.24
ATOM   1290  ND2 ASN A 200      15.250   5.890 153.388  1.00 45.72
ATOM   1291  N   PHE A 201      16.709   8.622 157.639  1.00 36.01
ATOM   1292  CA  PHE A 201      17.365   8.741 158.931  1.00 33.83
ATOM   1293  C   PHE A 201      16.856   9.954 159.693  1.00 31.89
ATOM   1294  O   PHE A 201      16.590   9.877 160.891  1.00 31.96
ATOM   1295  CB  PHE A 201      18.881   8.834 158.772  1.00 33.34
ATOM   1296  CG  PHE A 201      19.581   9.307 160.011  1.00 31.45
ATOM   1297  CD1 PHE A 201      19.743   8.458 161.094  1.00 31.00
ATOM   1298  CD2 PHE A 201      20.062  10.603 160.102  1.00 29.85
ATOM   1299  CE1 PHE A 201      20.377   8.890 162.243  1.00 30.08
ATOM   1300  CE2 PHE A 201      20.698  11.041 161.247  1.00 30.19
ATOM   1301  CZ  PHE A 201      20.856  10.183 162.320  1.00 30.02
ATOM   1302  N   HIS A 202      16.728  11.076 158.994  1.00 27.56
ATOM   1303  CA  HIS A 202      16.278  12.311 159.621  1.00 35.08
ATOM   1304  C   HIS A 202      14.860  12.169 160.160  1.00 31.47
ATOM   1305  O   HIS A 202      14.533  12.704 161.218  1.00 28.97
ATOM   1306  CB  HIS A 202      16.350  13.474 158.631  1.00 37.87
ATOM   1307  CG  HIS A 202      15.843  14.769 159.183  1.00 39.58
ATOM   1308  ND1 HIS A 202      14.713  15.393 158.700  1.00 40.13
ATOM   1309  CD2 HIS A 202      16.307  15.555 160.184  1.00 39.43
ATOM   1310  CE1 HIS A 202      14.507  16.510 159.374  1.00 39.24
ATOM   1311  NE2 HIS A 202      15.460  16.632 160.281  1.00 38.69
ATOM   1312  N   THR A 203      14.027  11.435 159.431  1.00 31.78
ATOM   1313  CA  THR A 203      12.640  11.237 159.826  1.00 30.51
ATOM   1314  C   THR A 203      12.535  10.446 161.127  1.00 30.46
ATOM   1315  O   THR A 203      11.846  10.864 162.056  1.00 30.43
ATOM   1316  CB  THR A 203      11.838  10.517 158.727  1.00 32.21
ATOM   1317  OG1 THR A 203      11.837  11.314 157.537  1.00 33.61
ATOM   1318  CG2 THR A 203      10.404  10.292 159.176  1.00 32.22
ATOM   1319  N   ILE A 204      13.224   9.310 161.200  1.00 31.55
ATOM   1320  CA  ILE A 204      13.152   8.466 162.389  1.00 30.87
ATOM   1321  C   ILE A 204      13.867   9.112 163.572  1.00 30.72
ATOM   1322  O   ILE A 204      13.493   8.889 164.720  1.00 31.39
ATOM   1323  CB  ILE A 204      13.744   7.059 162.136  1.00 31.85
ATOM   1324  CG1 ILE A 204      15.247   7.134 161.872  1.00 34.27
ATOM   1325  CG2 ILE A 204      13.034   6.381 160.974  1.00 32.93
ATOM   1326  CD1 ILE A 204      15.936   5.790 161.898  1.00 37.97
ATOM   1327  N   MET A 205      14.884   9.922 163.294  1.00 30.34
ATOM   1328  CA  MET A 205      15.605  10.614 164.355  1.00 29.70
ATOM   1329  C   MET A 205      14.719  11.677 164.985  1.00 30.77
ATOM   1330  O   MET A 205      14.675  11.821 166.204  1.00 31.86
ATOM   1331  CB  MET A 205      16.888  11.256 163.824  1.00 29.83
ATOM   1332  CG  MET A 205      17.695  11.981 164.894  1.00 28.55
ATOM   1333  SD  MET A 205      18.692  13.346 164.257  1.00 84.40
ATOM   1334  CE  MET A 205      17.421  14.446 163.637  1.00 29.77
ATOM   1335  N   ARG A 206      14.018  12.424 164.140  1.00 32.43
ATOM   1336  CA  ARG A 206      13.105  13.459 164.604  1.00 35.54
ATOM   1337  C   ARG A 206      11.978  12.851 165.435  1.00 37.65
ATOM   1338  O   ARG A 206      11.584  13.402 166.464  1.00 37.47
ATOM   1339  CB  ARG A 206      12.537  14.240 163.417  1.00 38.11
ATOM   1340  CG  ARG A 206      11.319  15.086 163.745  1.00 39.26
ATOM   1341  CD  ARG A 206      11.585  16.566 163.532  1.00 40.01
ATOM   1342  NE  ARG A 206      10.388  17.365 163.774  1.00 41.70
ATOM   1343  CZ  ARG A 206      10.353  18.694 163.737  1.00 43.55
ATOM   1344  NH1 ARG A 206      11.455  19.383 163.470  1.00 45.58
ATOM   1345  NH2 ARG A 206       9.216  19.334 163.971  1.00 43.15
ATOM   1346  N   ASN A 207      11.474  11.704 164.990  1.00 40.09
ATOM   1347  CA  ASN A 207      10.404  11.011 165.698  1.00 42.60
ATOM   1348  C   ASN A 207      10.834  10.486 167.060  1.00 40.31
ATOM   1349  O   ASN A 207      10.038  10.444 167.994  1.00 40.61
ATOM   1350  CB  ASN A 207       9.871   9.856 164.855  1.00 48.20
ATOM   1351  CG  ASN A 207       8.972  10.325 163.739  1.00 53.83
ATOM   1352  OD1 ASN A 207       7.813  10.667 163.969  1.00 53.14
ATOM   1353  ND2 ASN A 207       9.498  10.348 162.520  1.00 58.31
ATOM   1354  N   ILE A 208      12.091  10.076 167.170  1.00 37.60
ATOM   1355  CA  ILE A 208      12.611   9.598 168.444  1.00 34.58
ATOM   1356  C   ILE A 208      12.756  10.748 169.434  1.00 34.38
ATOM   1357  O   ILE A 208      12.224  10.692 170.540  1.00 38.74
ATOM   1358  CB  ILE A 208      13.972   8.897 168.276  1.00 31.61
ATOM   1359  CG1 ILE A 208      13.796   7.575 167.528  1.00 30.65
ATOM   1360  CG2 ILE A 208      14.613   8.653 169.630  1.00 29.72
ATOM   1361  CD1 ILE A 208      15.096   6.895 167.182  1.00 27.79
ATOM   1362  N   LEU A 209      13.464  11.795 169.022  1.00 30.47
ATOM   1363  CA  LEU A 209      13.767  12.911 169.910  1.00 28.20
ATOM   1364  C   LEU A 209      12.538  13.760 170.229  1.00 27.51
ATOM   1365  O   LEU A 209      12.463  14.377 171.293  1.00 27.10
ATOM   1366  CB  LEU A 209      14.857  13.792 169.296  1.00 26.42
ATOM   1367  CG  LEU A 209      16.195  13.112 168.996  1.00 23.75
ATOM   1368  CD1 LEU A 209      17.231  14.135 168.560  1.00 21.38
ATOM   1369  CD2 LEU A 209      16.687  12.324 170.202  1.00 22.72
ATOM   1370  N   GLY A 210      11.576  13.790 169.312  1.00 26.75
ATOM   1371  CA  GLY A 210      10.423  14.660 169.458  1.00 26.21
ATOM   1372  C   GLY A 210       9.121  13.968 169.817  1.00 26.24
ATOM   1373  O   GLY A 210       8.085  14.621 169.954  1.00 25.35
ATOM   1374  N   LEU A 211       9.164  12.649 169.975  1.00 26.13
ATOM   1375  CA  LEU A 211       7.954  11.890 170.264  1.00 26.69
ATOM   1376  C   LEU A 211       8.230  10.676 171.145  1.00 28.54
ATOM   1377  O   LEU A 211       7.711  10.585 172.254  1.00 30.65
ATOM   1378  CB  LEU A 211       7.280  11.453 168.963  1.00 26.65
ATOM   1379  CG  LEU A 211       6.049  10.553 169.074  1.00 23.33
ATOM   1380  CD1 LEU A 211       4.985  11.184 169.960  1.00 23.40
ATOM   1381  CD2 LEU A 211       5.490  10.261 167.691  1.00 24.29
ATOM   1382  N   VAL A 212       9.046   9.748 170.655  1.00 29.89
ATOM   1383  CA  VAL A 212       9.337   8.522 171.396  1.00 30.25
ATOM   1384  C   VAL A 212      10.027   8.809 172.728  1.00 31.65
ATOM   1385  O   VAL A 212       9.657   8.244 173.758  1.00 32.57
ATOM   1386  CB  VAL A 212      10.210   7.559 170.568  1.00 31.02
ATOM   1387  CG1 VAL A 212      10.751   6.437 171.445  1.00 30.80
ATOM   1388  CG2 VAL A 212       9.413   6.995 169.400  1.00 31.33
ATOM   1389  N   LEU A 213      11.019   9.694 172.712  1.00 31.84
ATOM   1390  CA  LEU A 213      11.730  10.056 173.937  1.00 20.87
ATOM   1391  C   LEU A 213      10.836  10.787 174.951  1.00 20.43
ATOM   1392  O   LEU A 213      10.792  10.385 176.111  1.00 20.41
ATOM   1393  CB  LEU A 213      12.973  10.898 173.618  1.00 24.60
ATOM   1394  CG  LEU A 213      13.722  11.482 174.821  1.00 25.00
ATOM   1395  CD1 LEU A 213      14.239  10.373 175.723  1.00 24.78
ATOM   1396  CD2 LEU A 213      14.863  12.384 174.371  1.00 23.99
ATOM   1397  N   PRO A 214      10.119  11.854 174.532  1.00 28.63
ATOM   1398  CA  PRO A 214       9.259  12.511 175.526  1.00 28.19
ATOM   1399  C   PRO A 214       8.146  11.611 176.053  1.00 28.83
ATOM   1400  O   PRO A 214       7.815  11.678 177.237  1.00 20.26
ATOM   1401  CB  PRO A 214       8.659  13.691 174.753  1.00 19.88
ATOM   1402  CG  PRO A 214       9.586  13.926 173.631  1.00 19.88
ATOM   1403  CD  PRO A 214      10.094  12.576 173.247  1.00 28.55
ATOM   1404  N   LEU A 215       7.577  10.788 175.177  1.00 29.47
ATOM   1405  CA  LEU A 215       6.480   9.904 175.553  1.00 30.00
ATOM   1406  C   LEU A 215       6.927   8.913 176.612  1.00 31.88
ATOM   1407  O   LEU A 215       6.219   8.667 177.586  1.00 36.33
ATOM   1408  CB  LEU A 215       5.943   9.157 174.332  1.00 31.50
ATOM   1409  CG  LEU A 215       4.618   8.415 174.507  1.00 33.16
ATOM   1410  CD1 LEU A 215       3.485   9.405 174.713  1.00 33.56
ATOM   1411  CD2 LEU A 215       4.336   7.514 173.313  1.00 34.04
ATOM   1412  N   LEU A 216       8.112   8.348 176.417  1.00 30.46
ATOM   1413  CA  LEU A 216       8.658   7.383 177.359  1.00 30.04
ATOM   1414  C   LEU A 216       8.973   8.047 178.697  1.00 29.03
ATOM   1415  O   LEU A 216       8.638   7.514 179.756  1.00 29.16
ATOM   1416  CB  LEU A 216       9.908   6.723 176.777  1.00 30.05
ATOM   1417  CG  LEU A 216      10.701   5.822 177.720  1.00 30.75
ATOM   1418  CD1 LEU A 216       9.910   4.565 178.027  1.00 31.34
ATOM   1419  CD2 LEU A 216      12.048   5.476 177.115  1.00 31.59
ATOM   1420  N   ILE A 217       9.612   9.213 178.640  1.00 28.20
ATOM   1421  CA  ILE A 217       9.923   9.992 179.837  1.00 27.69
ATOM   1422  C   ILE A 217       8.670  10.258 180.665  1.00 28.18
ATOM   1423  O   ILE A 217       8.677  10.112 181.886  1.00 29.61
ATOM   1424  CB  ILE A 217      10.581  11.347 179.482  1.00 24.76
ATOM   1425  CG1 ILE A 217      12.003  11.140 178.955  1.00 24.28
ATOM   1426  CG2 ILE A 217      10.611  12.266 180.694  1.00 23.02
ATOM   1427  CD1 ILE A 217      13.003  10.765 180.021  1.00 23.22
ATOM   1428  N   MET A 218       7.589  10.631 179.990  1.00 28.83
ATOM   1429  CA  MET A 218       6.350  10.974 180.673  1.00 30.47
ATOM   1430  C   MET A 218       5.698   9.753 181.315  1.00 34.86
ATOM   1431  O   MET A 218       5.097   9.852 182.385  1.00 39.96
ATOM   1432  CB  MET A 218       5.375  11.637 179.703  1.00 31.19
ATOM   1433  CG  MET A 218       4.597  12.788 180.312  1.00 32.00
ATOM   1434  SD  MET A 218       3.334  13.427 179.200  1.00111.59
ATOM   1435  CE  MET A 218       2.392  11.939 178.870  1.00 57.76
ATOM   1436  N   VAL A 219       5.816   8.604 180.659  1.00 33.51
ATOM   1437  CA  VAL A 219       5.265   7.364 181.197  1.00 32.33
ATOM   1438  C   VAL A 219       5.997   6.958 182.474  1.00 32.47
ATOM   1439  O   VAL A 219       5.369   6.568 183.462  1.00 31.70
ATOM   1440  CB  VAL A 219       5.339   6.224 180.165  1.00 31.90
ATOM   1441  CG1 VAL A 219       5.074   4.880 180.825  1.00 32.35
ATOM   1442  CG2 VAL A 219       4.349   6.473 179.039  1.00 31.87
ATOM   1443  N   ILE A 220       7.323   7.059 182.447  1.00 33.37
ATOM   1444  CA  ILE A 220       8.142   6.792 183.625  1.00 34.02
ATOM   1445  C   ILE A 220       7.689   7.660 184.791  1.00 32.26
ATOM   1446  O   ILE A 220       7.477   7.170 185.901  1.00 34.78
ATOM   1447  CB  ILE A 220       9.636   7.056 183.351  1.00 21.90
ATOM   1448  CG1 ILE A 220      10.142   6.155 182.226  1.00 22.25
ATOM   1449  CG2 ILE A 220      10.457   6.843 184.608  1.00 22.12
ATOM   1450  CD1 ILE A 220      11.571   6.436 181.820  1.00 22.03
ATOM   1451  N   CYS A 221       7.527   8.951 184.520  1.00 28.15
ATOM   1452  CA  CYS A 221       7.129   9.911 185.541  1.00 27.32
ATOM   1453  C   CYS A 221       5.727   9.631 186.073  1.00 30.35
ATOM   1454  O   CYS A 221       5.509   9.658 187.282  1.00 33.21
ATOM   1455  CB  CYS A 221       7.212  11.333 184.989  1.00 20.76
ATOM   1456  SG  CYS A 221       8.895  11.854 184.586  1.00 39.33
ATOM   1457  N   TYR A 222       4.782   9.362 185.177  1.00 31.78
ATOM   1458  CA  TYR A 222       3.417   9.053 185.593  1.00 35.45
ATOM   1459  C   TYR A 222       3.368   7.797 186.454  1.00 34.28
ATOM   1460  O   TYR A 222       2.631   7.740 187.439  1.00 34.52
ATOM   1461  CB  TYR A 222       2.500   8.887 184.381  1.00 40.32
ATOM   1462  CG  TYR A 222       1.794  10.159 183.975  1.00 43.15
ATOM   1463  CD1 TYR A 222       0.831  10.732 184.796  1.00 44.78
ATOM   1464  CD2 TYR A 222       2.083  10.782 182.768  1.00 44.19
ATOM   1465  CE1 TYR A 222       0.181  11.896 184.429  1.00 46.94
ATOM   1466  CE2 TYR A 222       1.437  11.946 182.391  1.00 45.65
ATOM   1467  CZ  TYR A 222       0.488  12.499 183.225  1.00 48.32
ATOM   1468  OH  TYR A 222      -0.155  13.657 182.851  1.00 50.82
ATOM   1469  N   SER A 223       4.156   6.794 186.078  1.00 33.50
ATOM   1470  CA  SER A 223       4.226   5.555 186.842  1.00 33.45
ATOM   1471  C   SER A 223       4.794   5.815 188.233  1.00 34.13
ATOM   1472  O   SER A 223       4.188   5.438 189.236  1.00 35.47
ATOM   1473  CB  SER A 223       5.074   4.517 186.104  1.00 99.99
ATOM   1474  OG  SER A 223       5.094   3.285 186.803  1.00 99.99
ATOM   1475  N   GLY A 224       5.950   6.472 188.282  1.00 32.30
ATOM   1476  CA  GLY A 224       6.617   6.782 189.536  1.00 23.74
ATOM   1477  C   GLY A 224       5.791   7.633 190.484  1.00 34.84
ATOM   1478  O   GLY A 224       5.935   7.534 191.703  1.00 34.43
ATOM   1479  N   ILE A 225       4.928   8.474 189.924  1.00 35.36
ATOM   1480  CA  ILE A 225       4.025   9.296 190.722  1.00 35.03
ATOM   1481  C   ILE A 225       2.890   8.449 191.297  1.00 36.69
ATOM   1482  O   ILE A 225       2.572   8.541 192.482  1.00 37.04
ATOM   1483  CB  ILE A 225       3.431  10.459 189.892  1.00 33.01
ATOM   1484  CG1 ILE A 225       4.485  11.541 189.654  1.00 30.69
ATOM   1485  CG2 ILE A 225       2.230  11.068 190.597  1.00 33.04
ATOM   1486  CD1 ILE A 225       4.002  12.679 188.779  1.00 29.53
ATOM   1487  N   SER A 226       2.289   7.617 190.452  1.00 39.37
ATOM   1488  CA  SER A 226       1.141   6.814 190.860  1.00 45.08
ATOM   1489  C   SER A 226       1.533   5.675 191.796  1.00 48.27
ATOM   1490  O   SER A 226       0.689   5.130 192.509  1.00 47.76
ATOM   1491  CB  SER A 226       0.419   6.256 189.629  1.00 48.04
ATOM   1492  OG  SER A 226      -0.713   5.492 190.007  1.00 51.75
ATOM   1493  N   ARG A 227       2.816   5.327 191.786  1.00 50.32
ATOM   1494  CA  ARG A 227       3.328   4.235 192.611  1.00 52.44
ATOM   1495  C   ARG A 227       3.784   4.742 193.983  1.00 50.58
ATOM   1496  O   ARG A 227       3.731   4.006 194.977  1.00 50.98
ATOM   1497  CB  ARG A 227       4.472   3.515 191.891  1.00 56.11
ATOM   1498  CG  ARG A 227       5.343   2.623 192.762  1.00 61.34
ATOM   1499  CD  ARG A 227       5.970   1.480 191.967  1.00 65.88
ATOM   1500  NE  ARG A 227       6.009   1.747 190.533  1.00 69.40
ATOM   1501  CZ  ARG A 227       5.660   0.869 189.596  1.00 73.21
ATOM   1502  NH1 ARG A 227       5.243  -0.345 189.941  1.00 75.81
ATOM   1503  NH2 ARG A 227       5.727   1.204 188.313  1.00 72.82
ATOM   1504  N   ALA A 228       4.200   6.005 194.043  1.00 49.66
ATOM   1505  CA  ALA A 228       4.629   6.614 195.298  1.00 48.98
ATOM   1506  C   ALA A 228       3.475   6.702 196.296  1.00 49.30
ATOM   1507  O   ALA A 228       3.539   6.117 197.376  1.00 49.46
ATOM   1508  CB  ALA A 228       5.219   7.991 195.038  1.00 47.17
ATOM   1509  N   SER A 229       2.435   7.451 195.939  1.00 49.74
ATOM   1510  CA  SER A 229       1.242   7.560 196.773  1.00 51.12
ATOM   1511  C   SER A 229       0.039   8.040 195.967  1.00 53.53
ATOM   1512  O   SER A 229       0.187   8.777 194.991  1.00 54.32
ATOM   1513  CB  SER A 229       1.486   8.509 197.946  1.00 51.62
ATOM   1514  OG  SER A 229       2.448   7.979 198.839  1.00 54.18
ATOM   1515  N   LYS A 230      -1.153   7.619 196.379  1.00 55.21
ATOM   1516  CA  LYS A 230      -2.383   8.056 195.727  1.00 55.82
ATOM   1517  C   LYS A 230      -2.806   9.426 196.252  1.00 55.98
ATOM   1518  O   LYS A 230      -3.526  10.166 195.581  1.00 55.47
ATOM   1519  CB  LYS A 230      -3.498   7.031 195.943  1.00 99.99
ATOM   1520  CG  LYS A 230      -3.205   5.662 195.352  1.00 99.99
ATOM   1521  CD  LYS A 230      -3.188   5.709 193.833  1.00 99.99
ATOM   1522  CE  LYS A 230      -2.894   4.340 193.241  1.00 99.99
ATOM   1523  NZ  LYS A 230      -2.875   4.370 191.752  1.00 99.99
ATOM   1524  N   SER A 231      -2.345   9.756 197.455  1.00 56.42
ATOM   1525  CA  SER A 231      -2.644  11.041 198.076  1.00 55.86
ATOM   1526  C   SER A 231      -1.476  12.007 197.920  1.00 53.76
ATOM   1527  O   SER A 231      -1.539  13.149 198.377  1.00 55.11
ATOM   1528  CB  SER A 231      -2.973  10.853 199.556  1.00 57.24
ATOM   1529  OG  SER A 231      -1.905  10.210 200.229  1.00 57.77
ATOM   1530  N   ARG A 232      -0.418  11.530 197.267  1.00 51.41
ATOM   1531  CA  ARG A 232       0.811  12.294 197.029  1.00 50.40
ATOM   1532  C   ARG A 232       1.465  12.780 198.328  1.00 47.14
ATOM   1533  O   ARG A 232       2.222  13.753 198.322  1.00 45.11
ATOM   1534  CB  ARG A 232       0.544  13.497 196.110  1.00 54.06
ATOM   1535  CG  ARG A 232      -0.525  13.292 195.036  1.00 56.82
ATOM   1536  CD  ARG A 232      -0.176  12.200 194.039  1.00 57.93
ATOM   1537  NE  ARG A 232      -1.160  12.141 192.960  1.00 59.94
ATOM   1538  CZ  ARG A 232      -1.289  11.124 192.114  1.00 62.58
ATOM   1539  NH1 ARG A 232      -0.499  10.065 192.221  1.00 62.97
ATOM   1540  NH2 ARG A 232      -2.213  11.163 191.164  1.00 64.92
ATOM   1541  N   ILE A 233       1.181  12.100 199.435  1.00 44.37
ATOM   1542  CA  ILE A 233       1.710  12.508 200.733  1.00 41.25
ATOM   1543  C   ILE A 233       2.931  11.682 201.130  1.00 41.85
ATOM   1544  O   ILE A 233       2.899  10.452 201.107  1.00 42.59
ATOM   1545  CB  ILE A 233       0.642  12.394 201.841  1.00 39.63
ATOM   1546  CG1 ILE A 233      -0.550  13.301 201.531  1.00 38.49
ATOM   1547  CG2 ILE A 233       1.232  12.752 203.197  1.00 40.10
ATOM   1548  CD1 ILE A 233      -1.574  13.366 202.644  1.00 38.73
ATOM   1549  N   PRO A 234      -3.013  16.734 201.875  1.00 39.61
ATOM   1550  CA  PRO A 234      -2.105  16.525 200.743  1.00 38.61
ATOM   1551  C   PRO A 234      -1.399  17.813 200.332  1.00 36.97
ATOM   1552  O   PRO A 234      -1.885  18.896 200.655  1.00 39.06
ATOM   1553  CB  PRO A 234      -3.040  16.032 199.635  1.00 38.64
ATOM   1554  CG  PRO A 234      -4.362  16.617 199.981  1.00 39.51
ATOM   1555  CD  PRO A 234      -4.427  16.625 201.479  1.00 39.98
ATOM   1556  N   PRO A 235      -0.258  17.699 199.634  1.00 35.13
ATOM   1557  CA  PRO A 235       0.451  18.888 199.153  1.00 33.90
ATOM   1558  C   PRO A 235      -0.307  19.569 198.022  1.00 33.22
ATOM   1559  O   PRO A 235      -0.941  18.892 197.218  1.00 33.81
ATOM   1560  CB  PRO A 235       1.784  18.325 198.658  1.00 33.82
ATOM   1561  CG  PRO A 235       1.473  16.926 198.279  1.00 34.37
ATOM   1562  CD  PRO A 235       0.445  16.457 199.272  1.00 35.74
ATOM   1563  N   SER A 236      -0.244  20.894 197.967  1.00 32.34
ATOM   1564  CA  SER A 236      -0.949  21.641 196.937  1.00 31.49
ATOM   1565  C   SER A 236      -0.010  22.077 195.816  1.00 31.94
ATOM   1566  O   SER A 236      -0.157  21.648 194.672  1.00 31.43
ATOM   1567  CB  SER A 236      -1.641  22.859 197.545  1.00 32.57
ATOM   1568  OG  SER A 236      -2.333  23.598 196.554  1.00 33.51
ATOM   1569  N   ARG A 237       0.957  22.925 196.155  1.00 34.87
ATOM   1570  CA  ARG A 237       1.864  23.502 195.167  1.00 36.36
ATOM   1571  C   ARG A 237       2.676  22.446 194.423  1.00 35.95
ATOM   1572  O   ARG A 237       3.018  22.631 193.254  1.00 35.17
ATOM   1573  CB  ARG A 237       2.807  24.507 195.832  1.00 40.19
ATOM   1574  CG  ARG A 237       2.137  25.814 196.219  1.00 46.23
ATOM   1575  CD  ARG A 237       3.147  26.819 196.740  1.00 52.26
ATOM   1576  NE  ARG A 237       3.734  26.395 198.007  1.00 57.57
ATOM   1577  CZ  ARG A 237       4.755  27.007 198.598  1.00 62.03
ATOM   1578  NH1 ARG A 237       5.311  28.071 198.035  1.00 64.15
ATOM   1579  NH2 ARG A 237       5.223  26.550 199.752  1.00 62.42
ATOM   1580  N   GLU A 238       2.983  21.344 195.098  1.00 36.33
ATOM   1581  CA  GLU A 238       3.737  20.264 194.474  1.00 35.93
ATOM   1582  C   GLU A 238       2.912  19.594 193.378  1.00 33.28
ATOM   1583  O   GLU A 238       3.431  19.279 192.307  1.00 32.06
ATOM   1584  CB  GLU A 238       4.176  19.239 195.522  1.00 40.91
ATOM   1585  CG  GLU A 238       5.084  19.819 196.600  1.00 45.26
ATOM   1586  CD  GLU A 238       5.647  18.761 197.531  1.00 48.57
ATOM   1587  OE1 GLU A 238       6.591  19.077 198.287  1.00 52.20
ATOM   1588  OE2 GLU A 238       5.149  17.616 197.509  1.00 48.79
ATOM   1589  N   LYS A 239       1.625  19.392 193.647  1.00 32.99
ATOM   1590  CA  LYS A 239       0.718  18.813 192.660  1.00 31.70
ATOM   1591  C   LYS A 239       0.411  19.802 191.541  1.00 30.05
ATOM   1592  O   LYS A 239       0.361  19.428 190.370  1.00 27.50
ATOM   1593  CB  LYS A 239      -0.584  18.354 193.323  1.00 34.07
ATOM   1594  CG  LYS A 239      -0.587  16.887 193.716  1.00 36.23
ATOM   1595  CD  LYS A 239      -1.990  16.381 194.008  1.00 38.24
ATOM   1596  CE  LYS A 239      -2.546  16.975 195.287  1.00 41.68
ATOM   1597  NZ  LYS A 239      -3.797  16.288 195.715  1.00 46.24
ATOM   1598  N   LYS A 240       0.204  21.063 191.911  1.00 31.21
ATOM   1599  CA  LYS A 240      -0.092  22.114 190.942  1.00 22.73
ATOM   1600  C   LYS A 240       1.082  22.343 189.997  1.00 26.05
ATOM   1601  O   LYS A 240       0.899  22.770 188.858  1.00 25.66
ATOM   1602  CB  LYS A 240      -0.448  23.420 191.654  1.00 23.52
ATOM   1603  CG  LYS A 240      -1.808  23.423 192.327  1.00 40.23
ATOM   1604  CD  LYS A 240      -2.057  24.735 193.054  1.00 42.47
ATOM   1605  CE  LYS A 240      -3.428  24.756 193.712  1.00 43.77
ATOM   1606  NZ  LYS A 240      -4.524  24.879 192.710  1.00 43.07
ATOM   1607  N   ALA A 241       2.288  22.057 190.480  1.00 21.92
ATOM   1608  CA  ALA A 241       3.492  22.222 189.680  1.00 23.00
ATOM   1609  C   ALA A 241       3.537  21.219 188.533  1.00 24.92
ATOM   1610  O   ALA A 241       3.791  21.593 187.388  1.00 24.87
ATOM   1611  CB  ALA A 241       4.726  22.085 190.550  1.00 21.75
ATOM   1612  N   VAL A 242       3.286  19.948 188.838  1.00 26.15
ATOM   1613  CA  VAL A 242       3.318  18.913 187.808  1.00 25.26
ATOM   1614  C   VAL A 242       2.092  19.008 186.914  1.00 27.04
ATOM   1615  O   VAL A 242       2.080  18.474 185.810  1.00 28.77
ATOM   1616  CB  VAL A 242       3.403  17.487 188.402  1.00 24.06
ATOM   1617  CG1 VAL A 242       4.654  17.338 189.251  1.00 20.84
ATOM   1618  CG2 VAL A 242       2.158  17.154 189.200  1.00 25.14
ATOM   1619  N   ARG A 243       1.058  19.690 187.391  1.00 28.55
ATOM   1620  CA  ARG A 243      -0.111  19.934 186.563  1.00 30.69
ATOM   1621  C   ARG A 243       0.268  20.880 185.435  1.00 31.35
ATOM   1622  O   ARG A 243      -0.143  20.693 184.292  1.00 35.17
ATOM   1623  CB  ARG A 243      -1.259  20.514 187.386  1.00 33.69
ATOM   1624  CG  ARG A 243      -2.272  19.479 187.837  1.00 36.10
ATOM   1625  CD  ARG A 243      -3.417  20.130 188.582  1.00 39.71
ATOM   1626  NE  ARG A 243      -4.171  19.169 189.380  1.00 43.43
ATOM   1627  CZ  ARG A 243      -4.116  19.105 190.705  1.00 45.03
ATOM   1628  NH1 ARG A 243      -3.335  19.940 191.375  1.00 45.05
ATOM   1629  NH2 ARG A 243      -4.834  18.206 191.362  1.00 47.29
ATOM   1630  N   VAL A 244       1.069  21.890 185.761  1.00 28.74
ATOM   1631  CA  VAL A 244       1.493  22.874 184.774  1.00 26.75
ATOM   1632  C   VAL A 244       2.391  22.254 183.711  1.00 27.44
ATOM   1633  O   VAL A 244       2.129  22.386 182.516  1.00 27.94
ATOM   1634  CB  VAL A 244       2.239  24.054 185.427  1.00 24.99
ATOM   1635  CG1 VAL A 244       2.850  24.948 184.360  1.00 23.50
ATOM   1636  CG2 VAL A 244       1.298  24.853 186.313  1.00 25.65
ATOM   1637  N   ILE A 245       3.439  21.565 184.150  1.00 28.14
ATOM   1638  CA  ILE A 245       4.454  21.064 183.230  1.00 29.12
ATOM   1639  C   ILE A 245       3.965  19.872 182.402  1.00 30.41
ATOM   1640  O   ILE A 245       4.397  19.686 181.266  1.00 30.65
ATOM   1641  CB  ILE A 245       5.749  20.677 183.984  1.00 18.98
ATOM   1642  CG1 ILE A 245       6.891  20.442 182.993  1.00 27.44
ATOM   1643  CG2 ILE A 245       5.528  19.467 184.884  1.00 19.12
ATOM   1644  CD1 ILE A 245       7.093  21.592 182.023  1.00 18.81
ATOM   1645  N   PHE A 246       3.059  19.071 182.952  1.00 32.01
ATOM   1646  CA  PHE A 246       2.497  17.969 182.183  1.00 33.76
ATOM   1647  C   PHE A 246       1.570  18.517 181.112  1.00 32.10
ATOM   1648  O   PHE A 246       1.531  18.005 179.996  1.00 35.17
ATOM   1649  CB  PHE A 246       1.749  16.983 183.081  1.00 39.81
ATOM   1650  CG  PHE A 246       2.637  15.962 183.740  1.00 46.67
ATOM   1651  CD1 PHE A 246       3.946  15.789 183.326  1.00 50.17
ATOM   1652  CD2 PHE A 246       2.156  15.169 184.769  1.00 51.63
ATOM   1653  CE1 PHE A 246       4.760  14.847 183.929  1.00 50.88
ATOM   1654  CE2 PHE A 246       2.967  14.226 185.376  1.00 51.19
ATOM   1655  CZ  PHE A 246       4.270  14.066 184.955  1.00 50.30
ATOM   1656  N   THR A 247       0.828  19.565 181.455  1.00 29.00
ATOM   1657  CA  THR A 247      -0.036  20.231 180.488  1.00 28.21
ATOM   1658  C   THR A 247       0.791  20.809 179.344  1.00 27.78
ATOM   1659  O   THR A 247       0.427  20.672 178.176  1.00 27.13
ATOM   1660  CB  THR A 247      -0.859  21.349 181.144  1.00 29.14
ATOM   1661  OG1 THR A 247      -1.755  20.777 182.103  1.00 31.77
ATOM   1662  CG2 THR A 247      -1.663  22.105 180.103  1.00 19.75
ATOM   1663  N   ILE A 248       1.908  21.441 179.693  1.00 27.36
ATOM   1664  CA  ILE A 248       2.840  21.991 178.711  1.00 25.34
ATOM   1665  C   ILE A 248       3.255  20.940 177.685  1.00 27.83
ATOM   1666  O   ILE A 248       3.267  21.202 176.480  1.00 28.55
ATOM   1667  CB  ILE A 248       4.102  22.559 179.401  1.00 22.04
ATOM   1668  CG1 ILE A 248       3.770  23.861 180.130  1.00 20.89
ATOM   1669  CG2 ILE A 248       5.218  22.791 178.394  1.00 21.61
ATOM   1670  CD1 ILE A 248       3.385  24.990 179.209  1.00 19.30
ATOM   1671  N   MET A 249       3.572  19.745 178.171  1.00 30.32
ATOM   1672  CA  MET A 249       4.039  18.667 177.310  1.00 33.30
ATOM   1673  C   MET A 249       2.905  18.026 176.512  1.00 37.29
ATOM   1674  O   MET A 249       3.080  17.689 175.341  1.00 39.59
ATOM   1675  CB  MET A 249       4.758  17.607 178.141  1.00 18.37
ATOM   1676  CG  MET A 249       5.104  16.352 177.370  1.00 19.55
ATOM   1677  SD  MET A 249       6.500  15.467 178.073  1.00 69.78
ATOM   1678  CE  MET A 249       7.856  16.384 177.355  1.00 21.42
ATOM   1679  N   ILE A 250       1.747  17.858 177.142  1.00 38.87
ATOM   1680  CA  ILE A 250       0.592  17.289 176.454  1.00 19.02
ATOM   1681  C   ILE A 250       0.175  18.180 175.290  1.00 21.38
ATOM   1682  O   ILE A 250      -0.106  17.692 174.195  1.00 22.48
ATOM   1683  CB  ILE A 250      -0.605  17.095 177.403  1.00 21.38
ATOM   1684  CG1 ILE A 250      -0.307  15.995 178.419  1.00 21.52
ATOM   1685  CG2 ILE A 250      -1.853  16.727 176.620  1.00 19.78
ATOM   1686  CD1 ILE A 250      -0.057  14.650 177.792  1.00 24.70
ATOM   1687  N   VAL A 251       0.150  19.487 175.526  1.00 21.50
ATOM   1688  CA  VAL A 251      -0.208  20.441 174.482  1.00 23.07
ATOM   1689  C   VAL A 251       0.837  20.428 173.367  1.00 23.93
ATOM   1690  O   VAL A 251       0.495  20.518 172.186  1.00 26.13
ATOM   1691  CB  VAL A 251      -0.369  21.866 175.050  1.00 19.53
ATOM   1692  CG1 VAL A 251      -0.612  22.866 173.934  1.00 19.98
ATOM   1693  CG2 VAL A 251      -1.520  21.904 176.040  1.00 19.75
ATOM   1694  N   TYR A 252       2.107  20.298 173.743  1.00 21.70
ATOM   1695  CA  TYR A 252       3.177  20.126 172.767  1.00 19.52
ATOM   1696  C   TYR A 252       2.894  18.931 171.867  1.00 21.78
ATOM   1697  O   TYR A 252       3.040  19.013 170.649  1.00 26.34
ATOM   1698  CB  TYR A 252       4.529  19.940 173.458  1.00 19.52
ATOM   1699  CG  TYR A 252       5.552  19.241 172.586  1.00 20.90
ATOM   1700  CD1 TYR A 252       6.337  19.958 171.693  1.00 19.58
ATOM   1701  CD2 TYR A 252       5.724  17.861 172.650  1.00 19.32
ATOM   1702  CE1 TYR A 252       7.266  19.323 170.889  1.00 24.04
ATOM   1703  CE2 TYR A 252       6.642  17.219 171.847  1.00 25.66
ATOM   1704  CZ  TYR A 252       7.416  17.953 170.972  1.00 25.25
ATOM   1705  OH  TYR A 252       8.338  17.312 170.174  1.00 25.21
ATOM   1706  N   PHE A 253       2.510  17.816 172.484  1.00 21.16
ATOM   1707  CA  PHE A 253       2.155  16.608 171.748  1.00 22.08
ATOM   1708  C   PHE A 253       1.047  16.899 170.746  1.00 24.08
ATOM   1709  O   PHE A 253       1.139  16.522 169.583  1.00 23.23
ATOM   1710  CB  PHE A 253       1.716  15.495 172.705  1.00 22.03
ATOM   1711  CG  PHE A 253       2.856  14.725 173.312  1.00 21.84
ATOM   1712  CD1 PHE A 253       4.003  14.462 172.582  1.00 22.04
ATOM   1713  CD2 PHE A 253       2.778  14.264 174.615  1.00 19.58
ATOM   1714  CE1 PHE A 253       5.050  13.752 173.141  1.00 20.05
ATOM   1715  CE2 PHE A 253       3.822  13.554 175.180  1.00 19.62
ATOM   1716  CZ  PHE A 253       4.959  13.298 174.443  1.00 19.86
ATOM   1717  N   LEU A 254       0.006  17.584 171.206  1.00 24.75
ATOM   1718  CA  LEU A 254      -1.122  17.935 170.353  1.00 25.13
ATOM   1719  C   LEU A 254      -0.688  18.690 169.097  1.00 26.07
ATOM   1720  O   LEU A 254      -1.208  18.447 168.008  1.00 28.23
ATOM   1721  CB  LEU A 254      -2.134  18.768 171.142  1.00 20.91
ATOM   1722  CG  LEU A 254      -3.266  19.433 170.358  1.00 21.62
ATOM   1723  CD1 LEU A 254      -4.208  18.393 169.774  1.00 22.28
ATOM   1724  CD2 LEU A 254      -4.021  20.405 171.247  1.00 21.66
ATOM   1725  N   PHE A 255       0.278  19.591 169.247  1.00 25.05
ATOM   1726  CA  PHE A 255       0.674  20.474 168.154  1.00 24.82
ATOM   1727  C   PHE A 255       1.701  19.866 167.201  1.00 27.54
ATOM   1728  O   PHE A 255       1.743  20.221 166.024  1.00 30.16
ATOM   1729  CB  PHE A 255       1.224  21.789 168.716  1.00 24.34
ATOM   1730  CG  PHE A 255       0.162  22.798 169.056  1.00 25.51
ATOM   1731  CD1 PHE A 255      -0.748  22.553 170.070  1.00 25.66
ATOM   1732  CD2 PHE A 255       0.081  23.998 168.368  1.00 27.16
ATOM   1733  CE1 PHE A 255      -1.723  23.482 170.387  1.00 25.63
ATOM   1734  CE2 PHE A 255      -0.892  24.931 168.681  1.00 26.86
ATOM   1735  CZ  PHE A 255      -1.794  24.672 169.692  1.00 25.42
ATOM   1736  N   TRP A 256       2.527  18.952 167.700  1.00 27.06
ATOM   1737  CA  TRP A 256       3.642  18.450 166.901  1.00 28.14
ATOM   1738  C   TRP A 256       3.573  16.961 166.548  1.00 28.83
ATOM   1739  O   TRP A 256       4.365  16.483 165.734  1.00 29.36
ATOM   1740  CB  TRP A 256       4.963  18.731 167.619  1.00 21.28
ATOM   1741  CG  TRP A 256       5.553  20.074 167.300  1.00 25.51
ATOM   1742  CD1 TRP A 256       5.814  21.088 168.177  1.00 24.72
ATOM   1743  CD2 TRP A 256       5.954  20.548 166.009  1.00 26.31
ATOM   1744  NE1 TRP A 256       6.358  22.161 167.512  1.00 24.45
ATOM   1745  CE2 TRP A 256       6.453  21.854 166.177  1.00 22.26
ATOM   1746  CE3 TRP A 256       5.942  19.993 164.724  1.00 23.00
ATOM   1747  CZ2 TRP A 256       6.934  22.613 165.115  1.00 23.07
ATOM   1748  CZ3 TRP A 256       6.417  20.749 163.671  1.00 23.78
ATOM   1749  CH2 TRP A 256       6.907  22.044 163.872  1.00 23.81
ATOM   1750  N   THR A 257       2.643  16.227 167.148  1.00 27.42
ATOM   1751  CA  THR A 257       2.525  14.800 166.851  1.00 25.98
ATOM   1752  C   THR A 257       1.929  14.509 165.467  1.00 28.78
ATOM   1753  O   THR A 257       2.418  13.613 164.775  1.00 30.02
ATOM   1754  CB  THR A 257       1.687  14.061 167.910  1.00 24.86
ATOM   1755  OG1 THR A 257       2.176  14.386 169.217  1.00 23.63
ATOM   1756  CG2 THR A 257       1.771  12.558 167.705  1.00 25.68
ATOM   1757  N   PRO A 258       0.872  15.244 165.053  1.00 30.36
ATOM   1758  CA  PRO A 258       0.375  14.954 163.702  1.00 31.89
ATOM   1759  C   PRO A 258       1.430  15.165 162.617  1.00 33.31
ATOM   1760  O   PRO A 258       1.402  14.464 161.609  1.00 26.30
ATOM   1761  CB  PRO A 258      -0.793  15.940 163.531  1.00 31.03
ATOM   1762  CG  PRO A 258      -0.609  16.962 164.596  1.00 32.09
ATOM   1763  CD  PRO A 258       0.013  16.227 165.735  1.00 31.11
ATOM   1764  N   TYR A 259       2.356  16.097 162.825  1.00 31.62
ATOM   1765  CA  TYR A 259       3.435  16.297 161.864  1.00 29.15
ATOM   1766  C   TYR A 259       4.418  15.131 161.874  1.00 28.96
ATOM   1767  O   TYR A 259       4.801  14.628 160.822  1.00 30.11
ATOM   1768  CB  TYR A 259       4.187  17.599 162.140  1.00 27.23
ATOM   1769  CG  TYR A 259       5.451  17.729 161.320  1.00 25.62
ATOM   1770  CD1 TYR A 259       5.400  18.102 159.984  1.00 26.69
ATOM   1771  CD2 TYR A 259       6.696  17.465 161.879  1.00 25.68
ATOM   1772  CE1 TYR A 259       6.553  18.215 159.229  1.00 27.47
ATOM   1773  CE2 TYR A 259       7.854  17.575 161.131  1.00 26.13
ATOM   1774  CZ  TYR A 259       7.777  17.951 159.808  1.00 27.19
ATOM   1775  OH  TYR A 259       8.928  18.063 159.062  1.00 28.13
ATOM   1776  N   ASN A 260       4.832  14.713 163.066  1.00 29.37
ATOM   1777  CA  ASN A 260       5.800  13.629 163.202  1.00 30.40
ATOM   1778  C   ASN A 260       5.315  12.330 162.570  1.00 32.27
ATOM   1779  O   ASN A 260       6.100  11.586 161.986  1.00 34.48
ATOM   1780  CB  ASN A 260       6.128  13.393 164.677  1.00 30.27
ATOM   1781  CG  ASN A 260       6.941  14.521 165.282  1.00 31.33
ATOM   1782  OD1 ASN A 260       7.792  15.116 164.619  1.00 31.73
ATOM   1783  ND2 ASN A 260       6.679  14.826 166.547  1.00 33.00
ATOM   1784  N   ILE A 261       4.019  12.066 162.676  1.00 32.34
ATOM   1785  CA  ILE A 261       3.460  10.827 162.155  1.00 33.63
ATOM   1786  C   ILE A 261       3.318  10.851 160.632  1.00 35.71
ATOM   1787  O   ILE A 261       3.686   9.885 159.963  1.00 38.20
ATOM   1788  CB  ILE A 261       2.095  10.518 162.800  1.00 27.13
ATOM   1789  CG1 ILE A 261       2.292  10.112 164.262  1.00 26.95
ATOM   1790  CG2 ILE A 261       1.381   9.410 162.048  1.00 28.49
ATOM   1791  CD1 ILE A 261       1.069   9.499 164.901  1.00 28.54
ATOM   1792  N   VAL A 262       2.807  11.950 160.080  1.00 35.39
ATOM   1793  CA  VAL A 262       2.571  12.014 158.637  1.00 35.85
ATOM   1794  C   VAL A 262       3.869  11.980 157.838  1.00 35.38
ATOM   1795  O   VAL A 262       3.877  11.529 156.696  1.00 36.72
ATOM   1796  CB  VAL A 262       1.772  13.272 158.220  1.00 37.08
ATOM   1797  CG1 VAL A 262       0.378  13.248 158.829  1.00 38.32
ATOM   1798  CG2 VAL A 262       2.514  14.541 158.594  1.00 38.56
ATOM   1799  N   ILE A 263       4.965  12.444 158.428  1.00 34.85
ATOM   1800  CA  ILE A 263       6.246  12.378 157.735  1.00 37.47
ATOM   1801  C   ILE A 263       6.843  10.986 157.896  1.00 31.39
ATOM   1802  O   ILE A 263       7.659  10.558 157.086  1.00 38.93
ATOM   1803  CB  ILE A 263       7.246  13.441 158.241  1.00 29.85
ATOM   1804  CG1 ILE A 263       7.720  13.120 159.659  1.00 31.92
ATOM   1805  CG2 ILE A 263       6.628  14.827 158.170  1.00 29.39
ATOM   1806  CD1 ILE A 263       8.769  14.072 160.176  1.00 28.16
ATOM   1807  N   LEU A 264       6.424  10.279 158.940  1.00 33.94
ATOM   1808  CA  LEU A 264       6.865   8.908 159.149  1.00 36.67
ATOM   1809  C   LEU A 264       6.168   7.995 158.147  1.00 40.45
ATOM   1810  O   LEU A 264       6.764   7.052 157.628  1.00 41.71
ATOM   1811  CB  LEU A 264       6.583   8.461 160.584  1.00 35.80
ATOM   1812  CG  LEU A 264       7.259   7.178 161.068  1.00 36.83
ATOM   1813  CD1 LEU A 264       8.770   7.259 160.893  1.00 36.92
ATOM   1814  CD2 LEU A 264       6.902   6.926 162.524  1.00 35.22
ATOM   1815  N   LEU A 265       4.900   8.292 157.877  1.00 42.66
ATOM   1816  CA  LEU A 265       4.143   7.593 156.845  1.00 45.49
ATOM   1817  C   LEU A 265       4.693   7.929 155.462  1.00 50.86
ATOM   1818  O   LEU A 265       4.783   7.066 154.591  1.00 55.56
ATOM   1819  CB  LEU A 265       2.658   7.959 156.921  1.00 43.66
ATOM   1820  CG  LEU A 265       1.721   7.110 157.787  1.00 42.66
ATOM   1821  CD1 LEU A 265       2.163   7.083 159.242  1.00 40.97
ATOM   1822  CD2 LEU A 265       0.291   7.624 157.674  1.00 42.05
ATOM   1823  N   ASN A 266       5.066   9.191 155.275  1.00 52.48
ATOM   1824  CA  ASN A 266       5.568   9.680 153.994  1.00 56.19
ATOM   1825  C   ASN A 266       6.995   9.210 153.717  1.00 58.08
ATOM   1826  O   ASN A 266       7.527   9.408 152.625  1.00 58.75
ATOM   1827  CB  ASN A 266       5.501  11.211 153.960  1.00 56.52
ATOM   1828  CG  ASN A 266       5.716  11.782 152.572  1.00 57.54
ATOM   1829  OD1 ASN A 266       5.552  11.091 151.568  1.00 59.05
ATOM   1830  ND2 ASN A 266       6.082  13.057 152.511  1.00 56.84
ATOM   1831  N   THR A 267       7.612   8.585 154.714  1.00 59.51
ATOM   1832  CA  THR A 267       8.989   8.128 154.586  1.00 62.84
ATOM   1833  C   THR A 267       9.076   6.603 154.591  1.00 68.38
ATOM   1834  O   THR A 267       9.208   5.978 153.539  1.00 69.77
ATOM   1835  CB  THR A 267       9.878   8.697 155.719  1.00 59.00
ATOM   1836  OG1 THR A 267       9.868  10.130 155.665  1.00 56.50
ATOM   1837  CG2 THR A 267      11.306   8.210 155.582  1.00 59.08
ATOM   1838  N   PHE A 268       8.988   6.010 155.777  1.00 72.21
ATOM   1839  CA  PHE A 268       9.248   4.585 155.939  1.00 79.06
ATOM   1840  C   PHE A 268       8.084   3.711 155.477  1.00 85.26
ATOM   1841  O   PHE A 268       8.269   2.782 154.689  1.00 86.97
ATOM   1842  CB  PHE A 268       9.570   4.261 157.399  1.00 99.99
ATOM   1843  CG  PHE A 268       9.920   2.821 157.638  1.00 99.99
ATOM   1844  CD1 PHE A 268      11.189   2.346 157.354  1.00 99.99
ATOM   1845  CD2 PHE A 268       8.983   1.940 158.146  1.00 99.99
ATOM   1846  CE1 PHE A 268      11.512   1.020 157.573  1.00 99.99
ATOM   1847  CE2 PHE A 268       9.302   0.614 158.366  1.00 99.99
ATOM   1848  CZ  PHE A 268      10.568   0.153 158.080  1.00 99.99
ATOM   1849  N   GLN A 269       6.887   4.015 155.967  1.00 89.80
ATOM   1850  CA  GLN A 269       5.727   3.160 155.737  1.00 92.53
ATOM   1851  C   GLN A 269       5.075   3.377 154.374  1.00 92.37
ATOM   1852  O   GLN A 269       4.083   2.722 154.047  1.00 95.39
ATOM   1853  CB  GLN A 269       4.696   3.367 156.848  1.00 91.25
ATOM   1854  CG  GLN A 269       5.186   2.912 158.210  1.00 93.06
ATOM   1855  CD  GLN A 269       4.167   3.148 159.303  1.00 94.27
ATOM   1856  OE1 GLN A 269       3.292   4.004 159.178  1.00 95.32
ATOM   1857  NE2 GLN A 269       4.277   2.388 160.385  1.00 95.64
ATOM   1858  N   GLU A 270       5.626   4.292 153.582  1.00 88.13
ATOM   1859  CA  GLU A 270       5.175   4.457 152.206  1.00 86.10
ATOM   1860  C   GLU A 270       5.822   3.368 151.359  1.00 87.73
ATOM   1861  O   GLU A 270       5.397   3.093 150.237  1.00 89.57
ATOM   1862  CB  GLU A 270       5.517   5.850 151.674  1.00 83.28
ATOM   1863  CG  GLU A 270       4.835   6.193 150.354  1.00 82.30
ATOM   1864  CD  GLU A 270       5.128   7.607 149.886  1.00 78.47
ATOM   1865  OE1 GLU A 270       5.697   8.391 150.674  1.00 75.15
ATOM   1866  OE2 GLU A 270       4.787   7.935 148.729  1.00 78.55
ATOM   1867  N   PHE A 271       6.859   2.750 151.915  1.00 87.94
ATOM   1868  CA  PHE A 271       7.508   1.612 151.282  1.00 90.46
ATOM   1869  C   PHE A 271       6.788   0.328 151.675  1.00 93.10
ATOM   1870  O   PHE A 271       6.714  -0.621 150.894  1.00 94.79
ATOM   1871  CB  PHE A 271       8.986   1.552 151.673  1.00 99.99
ATOM   1872  CG  PHE A 271       9.745   0.444 151.003  1.00 99.99
ATOM   1873  CD1 PHE A 271      10.196   0.581 149.701  1.00 99.99
ATOM   1874  CD2 PHE A 271      10.012  -0.737 151.673  1.00 99.99
ATOM   1875  CE1 PHE A 271      10.895  -0.439 149.084  1.00 99.99
ATOM   1876  CE2 PHE A 271      10.709  -1.759 151.059  1.00 99.99
ATOM   1877  CZ  PHE A 271      11.152  -1.610 149.763  1.00 99.99
ATOM   1878  N   PHE A 272       6.259   0.310 152.896  1.00 93.53
ATOM   1879  CA  PHE A 272       5.471  -0.818 153.379  1.00 97.39
ATOM   1880  C   PHE A 272       4.191  -0.959 152.561  1.00106.88
ATOM   1881  O   PHE A 272       3.894  -2.029 152.027  1.00108.43
ATOM   1882  CB  PHE A 272       5.132  -0.647 154.863  1.00 88.36
ATOM   1883  CG  PHE A 272       6.261  -0.996 155.793  1.00 81.39
ATOM   1884  CD1 PHE A 272       7.512  -1.331 155.299  1.00 79.37
ATOM   1885  CD2 PHE A 272       6.066  -1.001 157.166  1.00 76.76
ATOM   1886  CE1 PHE A 272       8.549  -1.655 156.156  1.00 77.30
ATOM   1887  CE2 PHE A 272       7.098  -1.326 158.027  1.00 74.61
ATOM   1888  CZ  PHE A 272       8.341  -1.653 157.522  1.00 75.22
ATOM   1889  N   GLY A 273       3.440   0.135 152.471  1.00115.11
ATOM   1890  CA  GLY A 273       2.204   0.174 151.710  1.00117.18
ATOM   1891  C   GLY A 273       1.891   1.601 151.309  1.00116.71
ATOM   1892  O   GLY A 273       2.807   2.384 151.059  1.00121.63
ATOM   1893  N   LEU A 274       0.604   1.935 151.238  1.00105.88
ATOM   1894  CA  LEU A 274       0.164   3.306 150.965  1.00 95.02
ATOM   1895  C   LEU A 274       0.694   3.868 149.645  1.00 90.08
ATOM   1896  O   LEU A 274       0.758   5.085 149.471  1.00 89.08
ATOM   1897  CB  LEU A 274       0.588   4.235 152.106  1.00 88.48
ATOM   1898  CG  LEU A 274      -0.465   4.656 153.128  1.00 83.80
ATOM   1899  CD1 LEU A 274      -0.994   3.449 153.882  1.00 83.52
ATOM   1900  CD2 LEU A 274       0.121   5.677 154.085  1.00 80.39
ATOM   1901  N   SER A 275       1.067   2.990 148.720  1.00 87.42
ATOM   1902  CA  SER A 275       1.737   3.417 147.494  1.00 84.91
ATOM   1903  C   SER A 275       0.768   3.858 146.397  1.00 84.71
ATOM   1904  O   SER A 275      -0.220   3.179 146.111  1.00 84.74
ATOM   1905  CB  SER A 275       2.634   2.296 146.966  1.00 85.51
ATOM   1906  OG  SER A 275       3.697   2.028 147.864  1.00 83.31
ATOM   1907  N   ASN A 276       1.072   5.001 145.788  1.00 84.14
ATOM   1908  CA  ASN A 276       0.306   5.534 144.664  1.00 85.84
ATOM   1909  C   ASN A 276       1.064   6.678 143.990  1.00 85.95
ATOM   1910  O   ASN A 276       2.062   7.165 144.522  1.00 84.71
ATOM   1911  CB  ASN A 276      -1.071   6.008 145.131  1.00 99.99
ATOM   1912  CG  ASN A 276      -1.961   6.438 143.981  1.00 99.99
ATOM   1913  OD1 ASN A 276      -1.845   7.554 143.477  1.00 99.99
ATOM   1914  ND2 ASN A 276      -2.852   5.547 143.561  1.00 99.99
ATOM   1915  N   CYS A 277       0.594   7.098 142.819  1.00 87.66
ATOM   1916  CA  CYS A 277       1.235   8.189 142.090  1.00 86.86
ATOM   1917  C   CYS A 277       0.877   9.538 142.701  1.00 85.10
ATOM   1918  O   CYS A 277       1.722  10.427 142.809  1.00 84.60
ATOM   1919  CB  CYS A 277       0.837   8.162 140.612  1.00 89.22
ATOM   1920  SG  CYS A 277       1.435   6.722 139.697  1.00 99.33
ATOM   1921  N   GLU A 278      -0.382   9.681 143.100  1.00 84.45
ATOM   1922  CA  GLU A 278      -0.846  10.904 143.740  1.00 83.26
ATOM   1923  C   GLU A 278      -0.628  10.839 145.248  1.00 80.14
ATOM   1924  O   GLU A 278      -0.994  11.760 145.976  1.00 78.48
ATOM   1925  CB  GLU A 278      -2.323  11.147 143.425  1.00 99.99
ATOM   1926  CG  GLU A 278      -3.254  10.058 143.936  1.00 99.99
ATOM   1927  CD  GLU A 278      -4.707  10.333 143.607  1.00 99.99
ATOM   1928  OE1 GLU A 278      -5.036  10.439 142.406  1.00 99.99
ATOM   1929  OE2 GLU A 278      -5.521  10.440 144.550  1.00 99.99
ATOM   1930  N   SER A 279      -0.026   9.745 145.707  1.00 79.93
ATOM   1931  CA  SER A 279       0.213   9.529 147.131  1.00 77.83
ATOM   1932  C   SER A 279       1.229  10.513 147.700  1.00 76.48
ATOM   1933  O   SER A 279       0.940  11.231 148.659  1.00 74.96
ATOM   1934  CB  SER A 279       0.689   8.096 147.381  1.00 77.96
ATOM   1935  OG  SER A 279       1.003   7.890 148.747  1.00 76.13
ATOM   1936  N   THR A 280       2.419  10.536 147.105  1.00 77.63
ATOM   1937  CA  THR A 280       3.502  11.397 147.571  1.00 76.84
ATOM   1938  C   THR A 280       3.091  12.868 147.548  1.00 76.66
ATOM   1939  O   THR A 280       3.429  13.630 148.454  1.00 78.04
ATOM   1940  CB  THR A 280       4.775  11.205 146.719  1.00 78.61
ATOM   1941  OG1 THR A 280       5.194   9.836 146.784  1.00 79.25
ATOM   1942  CG2 THR A 280       5.901  12.093 147.223  1.00 77.70
ATOM   1943  N   SER A 281       2.345  13.255 146.517  1.00 75.98
ATOM   1944  CA  SER A 281       1.886  14.633 146.376  1.00 74.55
ATOM   1945  C   SER A 281       0.938  15.029 147.508  1.00 70.50
ATOM   1946  O   SER A 281       1.043  16.125 148.060  1.00 69.50
ATOM   1947  CB  SER A 281       1.200  14.831 145.023  1.00 77.18
ATOM   1948  OG  SER A 281       0.686  16.146 144.897  1.00 77.42
ATOM   1949  N   GLN A 282       0.017  14.132 147.849  1.00 68.51
ATOM   1950  CA  GLN A 282      -0.948  14.388 148.914  1.00 64.64
ATOM   1951  C   GLN A 282      -0.295  14.298 150.291  1.00 58.70
ATOM   1952  O   GLN A 282      -0.657  15.036 151.209  1.00 55.85
ATOM   1953  CB  GLN A 282      -2.122  13.410 148.825  1.00 67.32
ATOM   1954  CG  GLN A 282      -3.061  13.666 147.658  1.00 71.53
ATOM   1955  CD  GLN A 282      -4.188  12.654 147.583  1.00 76.29
ATOM   1956  OE1 GLN A 282      -4.171  11.635 148.274  1.00 79.04
ATOM   1957  NE2 GLN A 282      -5.176  12.930 146.740  1.00 78.65
ATOM   1958  N   LEU A 283       0.665  13.389 150.429  1.00 55.33
ATOM   1959  CA  LEU A 283       1.406  13.251 151.676  1.00 51.52
ATOM   1960  C   LEU A 283       2.252  14.493 151.933  1.00 50.75
ATOM   1961  O   LEU A 283       2.504  14.856 153.082  1.00 49.58
ATOM   1962  CB  LEU A 283       2.284  11.998 151.647  1.00 50.60
ATOM   1963  CG  LEU A 283       1.577  10.675 151.948  1.00 50.11
ATOM   1964  CD1 LEU A 283       2.449   9.486 151.574  1.00 39.17
ATOM   1965  CD2 LEU A 283       1.197  10.611 153.418  1.00 36.27
ATOM   1966  N   ASP A 284       2.683  15.144 150.857  1.00 52.09
ATOM   1967  CA  ASP A 284       3.421  16.397 150.966  1.00 51.07
ATOM   1968  C   ASP A 284       2.509  17.512 151.449  1.00 48.55
ATOM   1969  O   ASP A 284       2.899  18.325 152.285  1.00 47.75
ATOM   1970  CB  ASP A 284       4.049  16.777 149.626  1.00 54.52
ATOM   1971  CG  ASP A 284       5.360  16.066 149.379  1.00 58.38
ATOM   1972  OD1 ASP A 284       5.545  14.956 149.922  1.00 59.17
ATOM   1973  OD2 ASP A 284       6.207  16.618 148.646  1.00 61.58
ATOM   1974  N   GLN A 285       1.294  17.545 150.913  1.00 47.57
ATOM   1975  CA  GLN A 285       0.304  18.527 151.329  1.00 45.33
ATOM   1976  C   GLN A 285       0.014  18.389 152.821  1.00 42.23
ATOM   1977  O   GLN A 285      -0.016  19.381 153.548  1.00 41.23
ATOM   1978  CB  GLN A 285      -0.982  18.370 150.515  1.00 99.99
ATOM   1979  CG  GLN A 285      -0.830  18.717 149.042  1.00 99.99
ATOM   1980  CD  GLN A 285      -2.123  18.548 148.269  1.00 99.99
ATOM   1981  OE1 GLN A 285      -2.683  17.454 148.207  1.00 99.99
ATOM   1982  NE2 GLN A 285      -2.601  19.637 147.676  1.00 99.99
ATOM   1983  N   ALA A 286      -0.180  17.153 153.273  1.00 40.33
ATOM   1984  CA  ALA A 286      -0.426  16.884 154.685  1.00 37.32
ATOM   1985  C   ALA A 286       0.778  17.284 155.533  1.00 35.60
ATOM   1986  O   ALA A 286       0.622  17.757 156.658  1.00 34.62
ATOM   1987  CB  ALA A 286      -0.762  15.416 154.898  1.00 36.11
ATOM   1988  N   THR A 287       1.975  17.093 154.988  1.00 35.67
ATOM   1989  CA  THR A 287       3.202  17.484 155.674  1.00 34.74
ATOM   1990  C   THR A 287       3.254  18.998 155.868  1.00 36.80
ATOM   1991  O   THR A 287       3.618  19.486 156.938  1.00 35.84
ATOM   1992  CB  THR A 287       4.455  17.028 154.901  1.00 34.97
ATOM   1993  OG1 THR A 287       4.477  15.598 154.817  1.00 35.25
ATOM   1994  CG2 THR A 287       5.714  17.504 155.599  1.00 34.62
ATOM   1995  N   GLN A 288       2.877  19.735 154.829  1.00 40.45
ATOM   1996  CA  GLN A 288       2.878  21.191 154.885  1.00 43.69
ATOM   1997  C   GLN A 288       1.888  21.713 155.919  1.00 43.99
ATOM   1998  O   GLN A 288       2.222  22.586 156.721  1.00 42.59
ATOM   1999  CB  GLN A 288       2.552  21.780 153.513  1.00 47.06
ATOM   2000  CG  GLN A 288       3.563  21.444 152.437  1.00 49.56
ATOM   2001  CD  GLN A 288       3.087  21.841 151.057  1.00 55.47
ATOM   2002  OE1 GLN A 288       2.450  21.052 150.357  1.00 59.98
ATOM   2003  NE2 GLN A 288       3.389  23.070 150.658  1.00 58.05
ATOM   2004  N   VAL A 289       0.673  21.177 155.896  1.00 44.21
ATOM   2005  CA  VAL A 289      -0.380  21.631 156.797  1.00 30.16
ATOM   2006  C   VAL A 289      -0.029  21.347 158.253  1.00 28.63
ATOM   2007  O   VAL A 289      -0.133  22.225 159.108  1.00 27.98
ATOM   2008  CB  VAL A 289      -1.735  20.968 156.467  1.00 31.69
ATOM   2009  CG1 VAL A 289      -2.781  21.350 157.502  1.00 30.19
ATOM   2010  CG2 VAL A 289      -2.195  21.363 155.075  1.00 32.47
ATOM   2011  N   THR A 290       0.396  20.118 158.526  1.00 33.22
ATOM   2012  CA  THR A 290       0.711  19.704 159.887  1.00 26.93
ATOM   2013  C   THR A 290       1.898  20.467 160.459  1.00 40.39
ATOM   2014  O   THR A 290       1.920  20.785 161.649  1.00 40.57
ATOM   2015  CB  THR A 290       1.009  18.203 159.958  1.00 26.90
ATOM   2016  OG1 THR A 290       1.946  17.859 158.932  1.00 27.72
ATOM   2017  CG2 THR A 290      -0.264  17.400 159.765  1.00 27.42
ATOM   2018  N   GLU A 291       2.885  20.758 159.617  1.00 41.17
ATOM   2019  CA  GLU A 291       4.046  21.518 160.064  1.00 26.53
ATOM   2020  C   GLU A 291       3.641  22.954 160.371  1.00 33.38
ATOM   2021  O   GLU A 291       4.160  23.570 161.299  1.00 25.84
ATOM   2022  CB  GLU A 291       5.162  21.488 159.020  1.00 27.48
ATOM   2023  CG  GLU A 291       6.466  22.103 159.507  1.00 40.70
ATOM   2024  CD  GLU A 291       7.661  21.702 158.664  1.00 41.20
ATOM   2025  OE1 GLU A 291       7.460  21.142 157.565  1.00 42.50
ATOM   2026  OE2 GLU A 291       8.804  21.946 159.105  1.00 40.56
ATOM   2027  N   THR A 292       2.705  23.480 159.589  1.00 35.46
ATOM   2028  CA  THR A 292       2.142  24.799 159.848  1.00 35.82
ATOM   2029  C   THR A 292       1.485  24.821 161.224  1.00 38.58
ATOM   2030  O   THR A 292       1.650  25.773 161.987  1.00 42.95
ATOM   2031  CB  THR A 292       1.112  25.198 158.776  1.00 33.89
ATOM   2032  OG1 THR A 292       1.754  25.264 157.496  1.00 34.17
ATOM   2033  CG2 THR A 292       0.496  26.549 159.100  1.00 32.44
ATOM   2034  N   LEU A 293       0.752  23.756 161.535  1.00 35.36
ATOM   2035  CA  LEU A 293       0.115  23.610 162.839  1.00 34.61
ATOM   2036  C   LEU A 293       1.143  23.639 163.962  1.00 33.41
ATOM   2037  O   LEU A 293       0.975  24.345 164.955  1.00 33.79
ATOM   2038  CB  LEU A 293      -0.685  22.309 162.901  1.00 34.13
ATOM   2039  CG  LEU A 293      -1.232  21.936 164.278  1.00 24.21
ATOM   2040  CD1 LEU A 293      -2.233  22.975 164.744  1.00 24.42
ATOM   2041  CD2 LEU A 293      -1.861  20.555 164.245  1.00 29.52
ATOM   2042  N   GLY A 294       2.211  22.866 163.794  1.00 33.41
ATOM   2043  CA  GLY A 294       3.273  22.802 164.777  1.00 31.83
ATOM   2044  C   GLY A 294       4.006  24.119 164.948  1.00 34.26
ATOM   2045  O   GLY A 294       4.495  24.426 166.034  1.00 34.13
ATOM   2046  N   MET A 295       4.086  24.902 163.878  1.00 34.32
ATOM   2047  CA  MET A 295       4.797  26.174 163.927  1.00 33.12
ATOM   2048  C   MET A 295       4.052  27.211 164.762  1.00 32.61
ATOM   2049  O   MET A 295       4.639  28.203 165.196  1.00 33.68
ATOM   2050  CB  MET A 295       5.034  26.708 162.514  1.00 34.56
ATOM   2051  CG  MET A 295       6.113  25.963 161.743  1.00 36.84
ATOM   2052  SD  MET A 295       6.240  26.495 160.026  1.00 27.92
ATOM   2053  CE  MET A 295       6.734  28.203 160.235  1.00 28.58
ATOM   2054  N   THR A 296       2.764  26.980 164.994  1.00 31.53
ATOM   2055  CA  THR A 296       1.962  27.901 165.793  1.00 32.09
ATOM   2056  C   THR A 296       2.025  27.554 167.277  1.00 34.07
ATOM   2057  O   THR A 296       1.262  28.093 168.078  1.00 36.36
ATOM   2058  CB  THR A 296       0.486  27.901 165.359  1.00 31.07
ATOM   2059  OG1 THR A 296      -0.107  26.635 165.674  1.00 30.38
ATOM   2060  CG2 THR A 296       0.366  28.161 163.866  1.00 32.41
ATOM   2061  N   HIS A 297       2.933  26.653 167.640  1.00 33.84
ATOM   2062  CA  HIS A 297       3.058  26.216 169.026  1.00 32.95
ATOM   2063  C   HIS A 297       4.023  27.091 169.823  1.00 33.04
ATOM   2064  O   HIS A 297       3.957  27.141 171.053  1.00 34.51
ATOM   2065  CB  HIS A 297       3.510  24.755 169.090  1.00 31.72
ATOM   2066  CG  HIS A 297       3.803  24.279 170.478  1.00 30.62
ATOM   2067  ND1 HIS A 297       5.085  24.153 170.967  1.00 30.28
ATOM   2068  CD2 HIS A 297       2.977  23.922 171.491  1.00 29.28
ATOM   2069  CE1 HIS A 297       5.037  23.728 172.217  1.00 29.78
ATOM   2070  NE2 HIS A 297       3.770  23.580 172.558  1.00 29.29
ATOM   2071  N   CYS A 298       4.903  27.797 169.123  1.00 33.19
ATOM   2072  CA  CYS A 298       5.925  28.611 169.777  1.00 36.18
ATOM   2073  C   CYS A 298       5.352  29.822 170.517  1.00 38.66
ATOM   2074  O   CYS A 298       6.101  30.614 171.086  1.00 41.76
ATOM   2075  CB  CYS A 298       6.957  29.085 168.751  1.00 38.27
ATOM   2076  SG  CYS A 298       6.285  30.155 167.458  1.00 51.97
ATOM   2077  N   CYS A 299       4.030  29.966 170.509  1.00 37.01
ATOM   2078  CA  CYS A 299       3.383  31.078 171.196  1.00 36.91
ATOM   2079  C   CYS A 299       2.394  30.589 172.250  1.00 35.47
ATOM   2080  O   CYS A 299       1.621  31.374 172.799  1.00 35.84
ATOM   2081  CB  CYS A 299       2.659  31.976 170.193  1.00 38.57
ATOM   2082  SG  CYS A 299       1.111  31.290 169.572  1.00 48.10
ATOM   2083  N   ILE A 300       2.426  29.292 172.537  1.00 33.59
ATOM   2084  CA  ILE A 300       1.418  28.680 173.394  1.00 32.40
ATOM   2085  C   ILE A 300       1.823  28.634 174.866  1.00 31.71
ATOM   2086  O   ILE A 300       0.998  28.897 175.745  1.00 32.27
ATOM   2087  CB  ILE A 300       1.093  27.254 172.917  1.00 31.60
ATOM   2088  CG1 ILE A 300       0.595  27.293 171.473  1.00 31.65
ATOM   2089  CG2 ILE A 300       0.049  26.611 173.807  1.00 32.09
ATOM   2090  CD1 ILE A 300      -0.606  28.191 171.274  1.00 31.96
ATOM   2091  N   ASN A 301       3.089  28.313 175.130  1.00 30.57
ATOM   2092  CA  ASN A 301       3.571  28.138 176.503  1.00 29.55
ATOM   2093  C   ASN A 301       3.253  29.301 177.461  1.00 28.56
ATOM   2094  O   ASN A 301       2.752  29.060 178.560  1.00 27.19
ATOM   2095  CB  ASN A 301       5.082  27.869 176.501  1.00 29.83
ATOM   2096  CG  ASN A 301       5.431  26.503 175.946  1.00 31.50
ATOM   2097  OD1 ASN A 301       4.617  25.579 175.985  1.00 32.85
ATOM   2098  ND2 ASN A 301       6.649  26.365 175.433  1.00 31.52
ATOM   2099  N   PRO A 302       3.531  30.560 177.061  1.00 28.28
ATOM   2100  CA  PRO A 302       3.162  31.641 177.985  1.00 28.49
ATOM   2101  C   PRO A 302       1.659  31.729 178.254  1.00 28.67
ATOM   2102  O   PRO A 302       1.261  32.171 179.332  1.00 23.29
ATOM   2103  CB  PRO A 302       3.654  32.900 177.265  1.00 29.19
ATOM   2104  CG  PRO A 302       4.741  32.418 176.370  1.00 28.31
ATOM   2105  CD  PRO A 302       4.281  31.076 175.900  1.00 27.70
ATOM   2106  N   ILE A 303       0.839  31.313 177.294  1.00 30.08
ATOM   2107  CA  ILE A 303      -0.608  31.330 177.483  1.00 31.39
ATOM   2108  C   ILE A 303      -1.020  30.256 178.482  1.00 34.56
ATOM   2109  O   ILE A 303      -1.887  30.479 179.329  1.00 38.20
ATOM   2110  CB  ILE A 303      -1.362  31.118 176.157  1.00 28.87
ATOM   2111  CG1 ILE A 303      -0.980  32.207 175.152  1.00 29.03
ATOM   2112  CG2 ILE A 303      -2.864  31.111 176.392  1.00 27.37
ATOM   2113  CD1 ILE A 303      -1.674  32.078 173.812  1.00 29.67
ATOM   2114  N   ILE A 304      -0.386  29.092 178.384  1.00 31.74
ATOM   2115  CA  ILE A 304      -0.649  28.001 179.311  1.00 31.01
ATOM   2116  C   ILE A 304      -0.270  28.412 180.732  1.00 32.60
ATOM   2117  O   ILE A 304      -0.958  28.063 181.692  1.00 32.57
ATOM   2118  CB  ILE A 304       0.115  26.724 178.906  1.00 20.48
ATOM   2119  CG1 ILE A 304      -0.292  26.295 177.495  1.00 25.05
ATOM   2120  CG2 ILE A 304      -0.144  25.598 179.896  1.00 20.16
ATOM   2121  CD1 ILE A 304       0.324  24.990 177.050  1.00 24.62
ATOM   2122  N   TYR A 305       0.818  29.167 180.855  1.00 34.39
ATOM   2123  CA  TYR A 305       1.247  29.688 182.147  1.00 21.98
ATOM   2124  C   TYR A 305       0.148  30.533 182.778  1.00 32.86
ATOM   2125  O   TYR A 305      -0.187  30.362 183.947  1.00 23.09
ATOM   2126  CB  TYR A 305       2.519  30.526 182.005  1.00 24.43
ATOM   2127  CG  TYR A 305       3.750  29.754 181.586  1.00 23.40
ATOM   2128  CD1 TYR A 305       3.836  28.383 181.772  1.00 22.38
ATOM   2129  CD2 TYR A 305       4.834  30.406 181.013  1.00 24.47
ATOM   2130  CE1 TYR A 305       4.966  27.682 181.392  1.00 23.80
ATOM   2131  CE2 TYR A 305       5.965  29.717 180.632  1.00 24.60
ATOM   2132  CZ  TYR A 305       6.027  28.356 180.823  1.00 25.65
ATOM   2133  OH  TYR A 305       7.158  27.672 180.440  1.00 27.97
ATOM   2134  N   ALA A 306      -0.414  31.440 181.986  1.00 35.05
ATOM   2135  CA  ALA A 306      -1.423  32.375 182.474  1.00 35.85
ATOM   2136  C   ALA A 306      -2.731  31.686 182.861  1.00 36.51
ATOM   2137  O   ALA A 306      -3.459  32.173 183.721  1.00 37.14
ATOM   2138  CB  ALA A 306      -1.689  33.449 181.426  1.00 34.76
ATOM   2139  N   PHE A 307      -3.029  30.556 182.229  1.00 37.90
ATOM   2140  CA  PHE A 307      -4.288  29.863 182.487  1.00 40.85
ATOM   2141  C   PHE A 307      -4.173  28.796 183.571  1.00 40.80
ATOM   2142  O   PHE A 307      -5.121  28.563 184.319  1.00 40.62
ATOM   2143  CB  PHE A 307      -4.822  29.231 181.200  1.00 44.73
ATOM   2144  CG  PHE A 307      -5.686  30.151 180.386  1.00 51.09
ATOM   2145  CD1 PHE A 307      -6.067  31.387 180.883  1.00 56.27
ATOM   2146  CD2 PHE A 307      -6.126  29.776 179.126  1.00 52.23
ATOM   2147  CE1 PHE A 307      -6.864  32.236 180.137  1.00 57.84
ATOM   2148  CE2 PHE A 307      -6.923  30.619 178.376  1.00 53.95
ATOM   2149  CZ  PHE A 307      -7.293  31.850 178.882  1.00 55.95
ATOM   2150  N   VAL A 308      -3.016  28.150 183.656  1.00 40.92
ATOM   2151  CA  VAL A 308      -2.836  27.049 184.595  1.00 22.48
ATOM   2152  C   VAL A 308      -2.027  27.459 185.821  1.00 34.37
ATOM   2153  O   VAL A 308      -2.343  27.070 186.944  1.00 35.85
ATOM   2154  CB  VAL A 308      -2.142  25.853 183.921  1.00 21.54
ATOM   2155  CG1 VAL A 308      -2.088  24.667 184.868  1.00 25.65
ATOM   2156  CG2 VAL A 308      -2.867  25.476 182.642  1.00 24.45
ATOM   2157  N   GLY A 309      -0.986  28.255 185.600  1.00 33.97
ATOM   2158  CA  GLY A 309      -0.049  28.596 186.655  1.00 34.13
ATOM   2159  C   GLY A 309      -0.441  29.790 187.502  1.00 35.46
ATOM   2160  O   GLY A 309      -0.592  30.902 186.996  1.00 34.66
ATOM   2161  N   GLU A 310      -0.589  29.559 188.803  1.00 38.44
ATOM   2162  CA  GLU A 310      -1.002  30.610 189.724  1.00 41.29
ATOM   2163  C   GLU A 310       0.161  31.522 190.108  1.00 40.05
ATOM   2164  O   GLU A 310      -0.031  32.717 190.338  1.00 40.35
ATOM   2165  CB  GLU A 310      -1.628  30.002 190.981  1.00 45.08
ATOM   2166  CG  GLU A 310      -0.732  29.017 191.709  1.00 48.48
ATOM   2167  CD  GLU A 310      -1.345  28.523 193.001  1.00 54.47
ATOM   2168  OE1 GLU A 310      -2.561  28.729 193.198  1.00 56.55
ATOM   2169  OE2 GLU A 310      -0.610  27.930 193.820  1.00 59.09
ATOM   2170  N   LYS A 311       1.365  30.961 190.178  1.00 37.69
ATOM   2171  CA  LYS A 311       2.541  31.753 190.524  1.00 38.59
ATOM   2172  C   LYS A 311       2.871  32.749 189.419  1.00 39.13
ATOM   2173  O   LYS A 311       3.340  33.855 189.688  1.00 39.55
ATOM   2174  CB  LYS A 311       3.749  30.852 190.798  1.00 36.37
ATOM   2175  CG  LYS A 311       3.742  30.208 192.174  1.00 34.91
ATOM   2176  CD  LYS A 311       5.103  29.632 192.533  1.00 31.40
ATOM   2177  CE  LYS A 311       5.151  29.242 194.004  1.00 31.37
ATOM   2178  NZ  LYS A 311       6.506  28.800 194.434  1.00 31.83
ATOM   2179  N   PHE A 312       2.619  32.353 188.176  1.00 38.72
ATOM   2180  CA  PHE A 312       2.908  33.207 187.032  1.00 37.20
ATOM   2181  C   PHE A 312       1.987  34.418 187.019  1.00 41.15
ATOM   2182  O   PHE A 312       2.423  35.538 186.752  1.00 42.69
ATOM   2183  CB  PHE A 312       2.774  32.424 185.727  1.00 33.46
ATOM   2184  CG  PHE A 312       3.151  33.213 184.508  1.00 33.03
ATOM   2185  CD1 PHE A 312       4.481  33.470 184.219  1.00 32.46
ATOM   2186  CD2 PHE A 312       2.178  33.689 183.644  1.00 32.80
ATOM   2187  CE1 PHE A 312       4.834  34.194 183.096  1.00 32.26
ATOM   2188  CE2 PHE A 312       2.524  34.413 182.517  1.00 32.44
ATOM   2189  CZ  PHE A 312       3.855  34.665 182.243  1.00 32.24
ATOM   2190  N   ARG A 313       0.712  34.185 187.312  1.00 41.18
ATOM   2191  CA  ARG A 313      -0.261  35.267 187.393  1.00 42.30
ATOM   2192  C   ARG A 313       0.061  36.195 188.558  1.00 45.57
ATOM   2193  O   ARG A 313      -0.190  37.399 188.492  1.00 46.92
ATOM   2194  CB  ARG A 313      -1.676  34.711 187.537  1.00 40.75
ATOM   2195  CG  ARG A 313      -2.245  34.123 186.260  1.00 38.70
ATOM   2196  CD  ARG A 313      -3.720  33.798 186.422  1.00 37.98
ATOM   2197  NE  ARG A 313      -3.947  32.795 187.457  1.00 36.53
ATOM   2198  CZ  ARG A 313      -3.870  31.484 187.253  1.00 34.43
ATOM   2199  NH1 ARG A 313      -3.569  31.018 186.049  1.00 33.18
ATOM   2200  NH2 ARG A 313      -4.091  30.639 188.252  1.00 33.91
ATOM   2201  N   ARG A 314       0.615  35.629 189.624  1.00 47.58
ATOM   2202  CA  ARG A 314       1.044  36.421 190.770  1.00 51.02
ATOM   2203  C   ARG A 314       2.214  37.315 190.371  1.00 54.57
ATOM   2204  O   ARG A 314       2.289  38.474 190.778  1.00 56.16
ATOM   2205  CB  ARG A 314       1.435  35.516 191.943  1.00 48.39
ATOM   2206  CG  ARG A 314       1.673  36.253 193.256  1.00 46.64
ATOM   2207  CD  ARG A 314       2.051  35.283 194.367  1.00 44.13
ATOM   2208  NE  ARG A 314       3.366  34.685 194.151  1.00 41.79
ATOM   2209  CZ  ARG A 314       3.783  33.560 194.727  1.00 39.52
ATOM   2210  NH1 ARG A 314       2.984  32.897 195.552  1.00 38.54
ATOM   2211  NH2 ARG A 314       4.998  33.093 194.471  1.00 38.36
ATOM   2212  N   TYR A 315       3.120  36.771 189.565  1.00 56.63
ATOM   2213  CA  TYR A 315       4.262  37.532 189.073  1.00 59.49
ATOM   2214  C   TYR A 315       3.800  38.654 188.149  1.00 60.10
ATOM   2215  O   TYR A 315       4.445  39.697 188.052  1.00 61.61
ATOM   2216  CB  TYR A 315       5.248  36.617 188.344  1.00 61.55
ATOM   2217  CG  TYR A 315       5.889  35.560 189.220  1.00 63.51
ATOM   2218  CD1 TYR A 315       5.981  35.729 190.595  1.00 65.32
ATOM   2219  CD2 TYR A 315       6.405  34.394 188.668  1.00 63.19
ATOM   2220  CE1 TYR A 315       6.568  34.764 191.398  1.00 65.86
ATOM   2221  CE2 TYR A 315       6.993  33.425 189.460  1.00 63.56
ATOM   2222  CZ  TYR A 315       7.072  33.615 190.823  1.00 65.09
ATOM   2223  OH  TYR A 315       7.657  32.651 191.612  1.00 65.86
ATOM   2224  N   LEU A 316       2.680  38.430 187.470  1.00 59.63
ATOM   2225  CA  LEU A 316       2.094  39.441 186.598  1.00 61.52
ATOM   2226  C   LEU A 316       1.423  40.538 187.415  1.00 63.61
ATOM   2227  O   LEU A 316       1.393  41.700 187.011  1.00 65.12
ATOM   2228  CB  LEU A 316       1.082  38.807 185.642  1.00 60.61
ATOM   2229  CG  LEU A 316       1.643  37.871 184.571  1.00 59.35
ATOM   2230  CD1 LEU A 316       0.517  37.215 183.783  1.00 58.50
ATOM   2231  CD2 LEU A 316       2.582  38.628 183.644  1.00 59.71
ATOM   2232  N   SER A 317       0.883  40.157 188.568  1.00 64.25
ATOM   2233  CA  SER A 317       0.195  41.098 189.441  1.00 66.76
ATOM   2234  C   SER A 317       1.169  42.096 190.050  1.00 70.00
ATOM   2235  O   SER A 317       0.832  43.261 190.249  1.00 72.08
ATOM   2236  CB  SER A 317      -0.549  40.356 190.550  1.00 65.82
ATOM   2237  OG  SER A 317       0.359  39.698 191.416  1.00 65.20
ATOM   2238  N   VAL A 318       2.378  41.635 190.349  1.00 71.03
ATOM   2239  CA  VAL A 318       3.387  42.514 190.924  1.00 73.86
ATOM   2240  C   VAL A 318       4.145  43.252 189.822  1.00 74.21
ATOM   2241  O   VAL A 318       4.857  44.219 190.089  1.00 76.56
ATOM   2242  CB  VAL A 318       4.381  41.739 191.815  1.00 74.81
ATOM   2243  CG1 VAL A 318       3.656  41.116 193.004  1.00 75.17
ATOM   2244  CG2 VAL A 318       5.115  40.679 191.010  1.00 74.49
ATOM   2245  N   PHE A 319       3.983  42.799 188.582  1.00 72.33
ATOM   2246  CA  PHE A 319       4.612  43.466 187.448  1.00 72.42
ATOM   2247  C   PHE A 319       3.796  44.683 187.033  1.00 72.99
ATOM   2248  O   PHE A 319       4.332  45.651 186.494  1.00 74.46
ATOM   2249  CB  PHE A 319       4.768  42.497 186.275  1.00 99.99
ATOM   2250  CG  PHE A 319       5.473  43.088 185.089  1.00 99.99
ATOM   2251  CD1 PHE A 319       6.854  43.187 185.065  1.00 99.99
ATOM   2252  CD2 PHE A 319       4.759  43.546 183.997  1.00 99.99
ATOM   2253  CE1 PHE A 319       7.504  43.732 183.974  1.00 99.99
ATOM   2254  CE2 PHE A 319       5.406  44.093 182.905  1.00 99.99
ATOM   2255  CZ  PHE A 319       6.780  44.184 182.893  1.00 99.99
ATOM   2256  N   PHE A 320       2.494  44.621 187.295  1.00 71.65
ATOM   2257  CA  PHE A 320       1.574  45.692 186.934  1.00 72.15
ATOM   2258  C   PHE A 320       0.818  46.203 188.157  1.00 72.82
ATOM   2259  O   PHE A 320       1.183  47.218 188.749  1.00 74.79
ATOM   2260  CB  PHE A 320       0.586  45.209 185.870  1.00 71.07
ATOM   2261  CG  PHE A 320       1.244  44.677 184.627  1.00 69.69
ATOM   2262  CD1 PHE A 320       2.335  45.327 184.073  1.00 70.81
ATOM   2263  CD2 PHE A 320       0.773  43.526 184.014  1.00 67.54
ATOM   2264  CE1 PHE A 320       2.943  44.841 182.931  1.00 69.65
ATOM   2265  CE2 PHE A 320       1.378  43.035 182.871  1.00 66.28
ATOM   2266  CZ  PHE A 320       2.465  43.694 182.330  1.00 67.36
SPDBVT        1.0000000000         0.0000000000         0.0000000000 
SPDBVT        0.0000000000         1.0000000000         0.0000000000 
SPDBVT        0.0000000000         0.0000000000         1.0000000000 
SPDBVT        0.0000000000         0.0000000000         0.0000000000 
SPDBVT        0.0000000000         0.0000000000         0.0000000000 
SPDBVV default;
SPDBVV      5.109533972375     975.460472974246      20.000000000000
SPDBVV        1.0000000000         0.0000000000         0.0000000000 
SPDBVV        0.0000000000         1.0000000000         0.0000000000 
SPDBVV        0.0000000000         0.0000000000         1.0000000000 
SPDBVV       10.5675001144        22.5944995880       170.0336456299 
SPDBVV        0.0000000000         0.0000000000         0.0000000000 
SPDBVf  3  3  3  3  3  3  3  3  3  3  3  3  3  3  3  3  3  3  3  3
SPDBVf  3  3  3  3  3  3  3  3  3  3  3  3  3  3  3  3  3  3  3  3
SPDBVf  3  3  3  3  3  3  3  3  3  3  3  3  3  3  3  3  3  3  3  3
SPDBVf  3  3  3  3  3  3  3  3  3  3  3  3  3  3  3  3  3  3  3  3
SPDBVf  3  3  3  3  3  3  3  3  3  3  3  3  3  3  3  3  3  3  3  3
SPDBVf  3  3  3  3  3  3  3  3  3  3  3  3  3  3  3  3  3  3  3  3
SPDBVf  3  3  3  3  3  3  3  3  3  3  3  3  3  3  3  3  3  3  3  3
SPDBVf  3  3  3  3  3  3  3  3  3  3  3  3  3  3  3  3  3  3  3  3
SPDBVf  3  3  3  3  3  3  3  3  3  3  3  3  3  3  3  3  3  3  3  3
SPDBVf  3  3  3  3  3  3  3  3  3  3  3  3  3  3  3  3  3  3  3  3
SPDBVf  3  3  3  3  3  3  3  3  3  3  3  3  3  3  3  3  3  3  3  3
SPDBVf  3  3  3  3  3  3  3  3  3  3  3  3  3  3  3  3  3  3  3  3
SPDBVf  3  3  3  3  3  3  3  3  3  3  3  3  3  3  3  3  3  3  3  3
SPDBVf  3  3  3  3  3  3  3  3  3  3  3  3  3  3  3  3  3  3  3  3
SPDBVf  3  3  3
SPDBVc 0.00 0.00 0.20 1.00 0.00 1.00 1.00 0.00 1.00 0.00 0.00 0.20 
SPDBVc 0.00 0.00 0.20 0.00 0.00 0.20 0.00 0.00 0.20 0.00 0.00 0.20 
SPDBVc 0.00 0.00 0.20 0.00 0.00 0.20 0.00 0.00 0.20 0.00 0.00 0.20 
SPDBVc 0.00 0.00 0.20 0.00 0.00 0.20 0.00 0.00 0.20 0.00 0.00 0.20 
SPDBVc 0.00 0.00 0.20 0.00 0.00 0.20 0.00 0.00 0.20 0.00 0.00 0.20 
SPDBVc 0.00 0.00 0.20 0.00 0.00 0.20 0.00 0.00 0.20 0.00 0.00 0.20 
SPDBVc 0.00 0.00 0.20 0.00 0.00 0.20 0.00 0.00 0.20 0.00 0.00 0.20 
SPDBVc 0.00 0.00 0.20 0.00 0.00 0.20 0.00 0.00 0.20 0.00 0.00 0.20 
SPDBVc 0.00 0.00 0.20 0.00 0.00 0.20 0.00 0.00 0.20 0.00 0.00 0.20 
SPDBVc 0.00 0.00 0.20 1.00 0.00 1.00 0.00 0.00 0.20 0.00 0.00 0.20 
SPDBVc 0.00 0.00 0.20 0.00 0.00 0.20 0.00 0.00 0.20 0.00 0.00 0.20 
SPDBVc 0.00 0.00 0.20 0.00 0.00 0.20 0.00 0.00 0.20 0.00 0.00 0.20 
SPDBVc 0.00 0.00 0.20 0.00 0.00 0.20 0.00 0.00 0.20 0.00 0.00 0.20 
SPDBVc 0.00 0.00 0.20 0.00 0.00 0.20 0.00 0.00 0.20 0.00 0.00 0.20 
SPDBVc 0.00 0.00 0.20 0.00 0.00 0.20 0.00 0.00 0.20 0.00 0.00 0.20 
SPDBVc 0.00 0.00 0.20 0.00 0.00 0.20 0.00 0.00 0.20 0.00 0.00 0.20 
SPDBVc 0.00 0.00 0.20 0.00 0.00 0.20 0.00 0.00 0.20 0.00 0.00 0.20 
SPDBVc 0.00 0.00 0.20 0.00 0.00 0.20 0.00 0.00 0.20 0.00 0.00 0.20 
SPDBVc 0.00 0.00 0.20 0.00 0.00 0.20 0.00 0.00 0.20 0.00 0.00 0.20 
SPDBVc 0.00 0.00 0.20 0.00 0.00 0.20 0.00 0.00 0.20 0.00 0.00 0.20 
SPDBVc 0.00 0.00 0.20 0.00 0.00 0.20 0.00 0.00 0.20 0.00 0.00 0.20 
SPDBVc 0.00 0.00 0.20 0.00 0.00 0.20 0.00 0.00 0.20 0.00 0.00 0.20 
SPDBVc 0.00 0.00 0.20 0.00 0.00 0.20 0.00 0.00 0.20 0.00 0.00 0.20 
SPDBVc 0.00 0.00 0.20 0.00 0.00 0.20 0.00 0.00 0.20 0.00 0.00 0.20 
SPDBVc 0.00 0.00 0.20 0.00 0.00 0.20 0.00 0.00 0.20 0.00 0.00 0.20 
SPDBVc 0.00 0.00 0.20 0.00 0.00 0.20 0.00 0.00 0.20 0.00 0.00 0.20 
SPDBVc 0.00 0.00 0.20 0.00 0.00 0.20 0.00 0.00 0.20 0.00 0.00 0.20 
SPDBVc 0.00 0.00 0.20 0.00 0.00 0.20 0.00 0.00 0.20 0.00 0.00 0.20 
SPDBVc 0.00 0.00 0.20 1.00 0.00 1.00 0.00 0.00 0.20 0.00 0.00 0.20 
SPDBVc 0.00 0.00 0.20 0.00 0.00 0.20 0.00 0.00 0.20 0.00 0.00 0.20 
SPDBVc 0.00 0.00 0.20 0.00 0.00 0.20 0.00 0.00 0.20 0.00 0.00 0.20 
SPDBVc 0.00 0.00 0.20 0.00 0.00 0.20 0.00 0.00 0.20 0.00 0.00 0.20 
SPDBVc 0.00 0.00 0.20 0.00 0.00 0.20 0.00 0.00 0.20 0.00 0.00 0.20 
SPDBVc 0.00 0.00 0.20 0.00 0.00 0.20 0.00 0.00 0.20 0.00 0.00 0.20 
SPDBVc 0.00 0.00 0.20 0.00 0.00 0.20 0.00 0.00 0.20 0.00 0.00 0.20 
SPDBVc 0.00 0.00 0.20 0.00 0.00 0.20 0.00 0.00 0.20 0.00 0.00 0.20 
SPDBVc 0.00 0.00 0.20 1.00 0.00 1.00 0.00 0.00 0.20 1.00 0.00 1.00 
SPDBVc 1.00 0.00 1.00 0.00 0.00 0.20 0.00 0.00 0.20 0.00 0.00 0.20 
SPDBVc 0.00 0.00 0.20 0.00 0.00 0.20 0.00 0.00 0.20 0.00 0.00 0.20 
SPDBVc 0.00 0.00 0.20 0.00 0.00 0.20 1.00 0.00 1.00 0.00 0.00 0.20 
SPDBVc 0.00 0.00 0.20 0.00 0.00 0.20 0.00 0.00 0.20 0.00 0.00 0.20 
SPDBVc 0.00 0.00 0.20 0.00 0.00 0.20 0.00 0.00 0.20 0.00 0.00 0.20 
SPDBVc 0.00 0.00 0.20 0.00 0.00 0.20 0.00 0.00 0.20 0.00 0.00 0.20 
SPDBVc 0.00 0.00 0.20 0.00 0.00 0.20 0.00 0.00 0.20 0.00 0.00 0.20 
SPDBVc 0.00 0.00 0.20 0.00 0.00 0.20 0.00 0.00 0.20 0.00 0.00 0.20 
SPDBVc 0.00 0.00 0.20 0.00 0.00 0.20 0.00 0.00 0.20 0.00 0.00 0.20 
SPDBVc 0.00 0.00 0.20 1.00 0.00 1.00 0.00 0.00 0.20 0.00 0.00 0.20 
SPDBVc 0.00 0.00 0.20 0.00 0.00 0.20 0.00 0.00 0.20 0.00 0.00 0.20 
SPDBVc 1.00 0.00 1.00 0.00 0.00 0.20 0.00 0.00 0.20 0.00 0.00 0.20 
SPDBVc 0.00 0.00 0.20 0.00 0.00 0.20 0.00 0.00 0.20 0.00 0.00 0.20 
SPDBVc 0.00 0.00 0.20 0.00 0.00 0.20 0.00 0.00 0.20 0.00 0.00 0.20 
SPDBVc 0.00 0.00 0.20 0.00 0.00 0.20 0.00 0.00 0.20 0.00 0.00 0.20 
SPDBVc 0.00 0.00 0.20 0.00 0.00 0.20 0.00 0.00 0.20 0.00 0.00 0.20 
SPDBVc 0.00 0.00 0.20 0.00 0.00 0.20 0.00 0.00 0.20 0.00 0.00 0.20 
SPDBVc 0.00 0.00 0.20 0.00 0.00 0.20 0.00 0.00 0.20 0.00 0.00 0.20 
SPDBVc 0.00 0.00 0.20 0.00 0.00 0.20 0.00 0.00 0.20 0.00 0.00 0.20 
SPDBVc 0.00 0.00 0.20 0.00 0.00 0.20 0.00 0.00 0.20 0.00 0.00 0.20 
SPDBVc 0.00 0.00 0.20 0.00 0.00 0.20 1.00 0.00 1.00 0.00 0.00 0.20 
SPDBVc 0.00 0.00 0.20 1.00 0.00 1.00 0.00 0.00 0.20 0.00 0.00 0.20 
SPDBVc 0.00 0.00 0.20 0.00 0.00 0.20 1.00 0.00 1.00 0.00 0.00 0.20 
SPDBVc 1.00 0.00 1.00 0.00 0.00 0.20 0.00 0.00 0.20 0.00 0.00 0.20 
SPDBVc 0.00 0.00 0.20 0.00 0.00 0.20 0.00 0.00 0.20 1.00 0.00 1.00 
SPDBVc 0.00 0.00 0.20 0.00 0.00 0.20 0.00 0.00 0.20 0.00 0.00 0.20 
SPDBVc 0.00 0.00 0.20 0.00 0.00 0.20 0.00 0.00 0.20 0.00 0.00 0.20 
SPDBVc 0.00 0.00 0.20 0.00 0.00 0.20 0.00 0.00 0.20 0.00 0.00 0.20 
SPDBVc 0.00 0.00 0.20 0.00 0.00 0.20 0.00 0.00 0.20 0.00 0.00 0.20 
SPDBVc 0.00 0.00 0.20 0.00 0.00 0.20 0.00 0.00 0.20 0.00 0.00 0.20 
SPDBVc 0.00 0.00 0.20 0.00 0.00 0.20 0.00 0.00 0.20 0.00 0.00 0.20 
SPDBVc 0.00 0.00 0.20 0.00 0.00 0.20 0.00 0.00 0.20 0.00 0.00 0.20 
SPDBVc 0.00 0.00 0.20 0.00 0.00 0.20 0.00 0.00 0.20 0.00 0.00 0.20 
SPDBVc 0.00 0.00 0.20 1.00 0.00 1.00 0.00 0.00 0.20 
SPDBVC 0.00 0.00 0.20 1.00 0.00 1.00 1.00 0.00 1.00 0.00 0.00 0.20 
SPDBVC 0.00 0.00 0.20 0.00 0.00 0.20 0.00 0.00 0.20 0.00 0.00 0.20 
SPDBVC 0.00 0.00 0.20 0.00 0.00 0.20 0.00 0.00 0.20 0.00 0.00 0.20 
SPDBVC 0.00 0.00 0.20 0.00 0.00 0.20 0.00 0.00 0.20 0.00 0.00 0.20 
SPDBVC 0.00 0.00 0.20 0.00 0.00 0.20 0.00 0.00 0.20 0.00 0.00 0.20 
SPDBVC 0.00 0.00 0.20 0.00 0.00 0.20 0.00 0.00 0.20 0.00 0.00 0.20 
SPDBVC 0.00 0.00 0.20 0.00 0.00 0.20 0.00 0.00 0.20 0.00 0.00 0.20 
SPDBVC 0.00 0.00 0.20 0.00 0.00 0.20 0.00 0.00 0.20 0.00 0.00 0.20 
SPDBVC 0.00 0.00 0.20 0.00 0.00 0.20 0.00 0.00 0.20 0.00 0.00 0.20 
SPDBVC 0.00 0.00 0.20 1.00 0.00 1.00 0.00 0.00 0.20 0.00 0.00 0.20 
SPDBVC 0.00 0.00 0.20 0.00 0.00 0.20 0.00 0.00 0.20 0.00 0.00 0.20 
SPDBVC 0.00 0.00 0.20 0.00 0.00 0.20 0.00 0.00 0.20 0.00 0.00 0.20 
SPDBVC 0.00 0.00 0.20 0.00 0.00 0.20 0.00 0.00 0.20 0.00 0.00 0.20 
SPDBVC 0.00 0.00 0.20 0.00 0.00 0.20 0.00 0.00 0.20 0.00 0.00 0.20 
SPDBVC 0.00 0.00 0.20 0.00 0.00 0.20 0.00 0.00 0.20 0.00 0.00 0.20 
SPDBVC 0.00 0.00 0.20 0.00 0.00 0.20 0.00 0.00 0.20 0.00 0.00 0.20 
SPDBVC 0.00 0.00 0.20 0.00 0.00 0.20 0.00 0.00 0.20 0.00 0.00 0.20 
SPDBVC 0.00 0.00 0.20 0.00 0.00 0.20 0.00 0.00 0.20 0.00 0.00 0.20 
SPDBVC 0.00 0.00 0.20 0.00 0.00 0.20 0.00 0.00 0.20 0.00 0.00 0.20 
SPDBVC 0.00 0.00 0.20 0.00 0.00 0.20 0.00 0.00 0.20 0.00 0.00 0.20 
SPDBVC 0.00 0.00 0.20 0.00 0.00 0.20 0.00 0.00 0.20 0.00 0.00 0.20 
SPDBVC 0.00 0.00 0.20 0.00 0.00 0.20 0.00 0.00 0.20 0.00 0.00 0.20 
SPDBVC 0.00 0.00 0.20 0.00 0.00 0.20 0.00 0.00 0.20 0.00 0.00 0.20 
SPDBVC 0.00 0.00 0.20 0.00 0.00 0.20 0.00 0.00 0.20 0.00 0.00 0.20 
SPDBVC 0.00 0.00 0.20 0.00 0.00 0.20 0.00 0.00 0.20 0.00 0.00 0.20 
SPDBVC 0.00 0.00 0.20 0.00 0.00 0.20 0.00 0.00 0.20 0.00 0.00 0.20 
SPDBVC 0.00 0.00 0.20 0.00 0.00 0.20 0.00 0.00 0.20 0.00 0.00 0.20 
SPDBVC 0.00 0.00 0.20 0.00 0.00 0.20 0.00 0.00 0.20 0.00 0.00 0.20 
SPDBVC 0.00 0.00 0.20 1.00 0.00 1.00 0.00 0.00 0.20 0.00 0.00 0.20 
SPDBVC 0.00 0.00 0.20 0.00 0.00 0.20 0.00 0.00 0.20 0.00 0.00 0.20 
SPDBVC 0.00 0.00 0.20 0.00 0.00 0.20 0.00 0.00 0.20 0.00 0.00 0.20 
SPDBVC 0.00 0.00 0.20 0.00 0.00 0.20 0.00 0.00 0.20 0.00 0.00 0.20 
SPDBVC 0.00 0.00 0.20 0.00 0.00 0.20 0.00 0.00 0.20 0.00 0.00 0.20 
SPDBVC 0.00 0.00 0.20 0.00 0.00 0.20 0.00 0.00 0.20 0.00 0.00 0.20 
SPDBVC 0.00 0.00 0.20 0.00 0.00 0.20 0.00 0.00 0.20 0.00 0.00 0.20 
SPDBVC 0.00 0.00 0.20 0.00 0.00 0.20 0.00 0.00 0.20 0.00 0.00 0.20 
SPDBVC 0.00 0.00 0.20 1.00 0.00 1.00 0.00 0.00 0.20 1.00 0.00 1.00 
SPDBVC 1.00 0.00 1.00 0.00 0.00 0.20 0.00 0.00 0.20 0.00 0.00 0.20 
SPDBVC 0.00 0.00 0.20 0.00 0.00 0.20 0.00 0.00 0.20 0.00 0.00 0.20 
SPDBVC 0.00 0.00 0.20 0.00 0.00 0.20 1.00 0.00 1.00 0.00 0.00 0.20 
SPDBVC 0.00 0.00 0.20 0.00 0.00 0.20 0.00 0.00 0.20 0.00 0.00 0.20 
SPDBVC 0.00 0.00 0.20 0.00 0.00 0.20 0.00 0.00 0.20 0.00 0.00 0.20 
SPDBVC 0.00 0.00 0.20 0.00 0.00 0.20 0.00 0.00 0.20 0.00 0.00 0.20 
SPDBVC 0.00 0.00 0.20 0.00 0.00 0.20 0.00 0.00 0.20 0.00 0.00 0.20 
SPDBVC 0.00 0.00 0.20 0.00 0.00 0.20 0.00 0.00 0.20 0.00 0.00 0.20 
SPDBVC 0.00 0.00 0.20 0.00 0.00 0.20 0.00 0.00 0.20 0.00 0.00 0.20 
SPDBVC 0.00 0.00 0.20 1.00 0.00 1.00 0.00 0.00 0.20 0.00 0.00 0.20 
SPDBVC 0.00 0.00 0.20 0.00 0.00 0.20 0.00 0.00 0.20 0.00 0.00 0.20 
SPDBVC 1.00 0.00 1.00 0.00 0.00 0.20 0.00 0.00 0.20 0.00 0.00 0.20 
SPDBVC 0.00 0.00 0.20 0.00 0.00 0.20 0.00 0.00 0.20 0.00 0.00 0.20 
SPDBVC 0.00 0.00 0.20 0.00 0.00 0.20 0.00 0.00 0.20 0.00 0.00 0.20 
SPDBVC 0.00 0.00 0.20 0.00 0.00 0.20 0.00 0.00 0.20 0.00 0.00 0.20 
SPDBVC 0.00 0.00 0.20 0.00 0.00 0.20 0.00 0.00 0.20 0.00 0.00 0.20 
SPDBVC 0.00 0.00 0.20 0.00 0.00 0.20 0.00 0.00 0.20 0.00 0.00 0.20 
SPDBVC 0.00 0.00 0.20 0.00 0.00 0.20 0.00 0.00 0.20 0.00 0.00 0.20 
SPDBVC 0.00 0.00 0.20 0.00 0.00 0.20 0.00 0.00 0.20 0.00 0.00 0.20 
SPDBVC 0.00 0.00 0.20 0.00 0.00 0.20 0.00 0.00 0.20 0.00 0.00 0.20 
SPDBVC 0.00 0.00 0.20 0.00 0.00 0.20 1.00 0.00 1.00 0.00 0.00 0.20 
SPDBVC 0.00 0.00 0.20 1.00 0.00 1.00 0.00 0.00 0.20 0.00 0.00 0.20 
SPDBVC 0.00 0.00 0.20 0.00 0.00 0.20 1.00 0.00 1.00 0.00 0.00 0.20 
SPDBVC 1.00 0.00 1.00 0.00 0.00 0.20 0.00 0.00 0.20 0.00 0.00 0.20 
SPDBVC 0.00 0.00 0.20 0.00 0.00 0.20 0.00 0.00 0.20 1.00 0.00 1.00 
SPDBVC 0.00 0.00 0.20 0.00 0.00 0.20 0.00 0.00 0.20 0.00 0.00 0.20 
SPDBVC 0.00 0.00 0.20 0.00 0.00 0.20 0.00 0.00 0.20 0.00 0.00 0.20 
SPDBVC 0.00 0.00 0.20 0.00 0.00 0.20 0.00 0.00 0.20 0.00 0.00 0.20 
SPDBVC 0.00 0.00 0.20 0.00 0.00 0.20 0.00 0.00 0.20 0.00 0.00 0.20 
SPDBVC 0.00 0.00 0.20 0.00 0.00 0.20 0.00 0.00 0.20 0.00 0.00 0.20 
SPDBVC 0.00 0.00 0.20 0.00 0.00 0.20 0.00 0.00 0.20 0.00 0.00 0.20 
SPDBVC 0.00 0.00 0.20 0.00 0.00 0.20 0.00 0.00 0.20 0.00 0.00 0.20 
SPDBVC 0.00 0.00 0.20 0.00 0.00 0.20 0.00 0.00 0.20 0.00 0.00 0.20 
SPDBVC 0.00 0.00 0.20 1.00 0.00 1.00 0.00 0.00 0.20 
SPDBVl 1.00 1.00 1.00 1.00 1.00 1.00 1.00 1.00 1.00 1.00 1.00 1.00 
SPDBVl 1.00 1.00 1.00 1.00 1.00 1.00 1.00 1.00 1.00 1.00 1.00 1.00 
SPDBVl 1.00 1.00 1.00 1.00 1.00 1.00 1.00 1.00 1.00 1.00 1.00 1.00 
SPDBVl 1.00 1.00 1.00 1.00 1.00 1.00 1.00 1.00 1.00 1.00 1.00 1.00 
SPDBVl 1.00 1.00 1.00 1.00 1.00 1.00 1.00 1.00 1.00 1.00 1.00 1.00 
SPDBVl 1.00 1.00 1.00 1.00 1.00 1.00 1.00 1.00 1.00 1.00 1.00 1.00 
SPDBVl 1.00 1.00 1.00 1.00 1.00 1.00 1.00 1.00 1.00 1.00 1.00 1.00 
SPDBVl 1.00 1.00 1.00 1.00 1.00 1.00 1.00 1.00 1.00 1.00 1.00 1.00 
SPDBVl 1.00 1.00 1.00 1.00 1.00 1.00 1.00 1.00 1.00 1.00 1.00 1.00 
SPDBVl 1.00 1.00 1.00 1.00 1.00 1.00 1.00 1.00 1.00 1.00 1.00 1.00 
SPDBVl 1.00 1.00 1.00 1.00 1.00 1.00 1.00 1.00 1.00 1.00 1.00 1.00 
SPDBVl 1.00 1.00 1.00 1.00 1.00 1.00 1.00 1.00 1.00 1.00 1.00 1.00 
SPDBVl 1.00 1.00 1.00 1.00 1.00 1.00 1.00 1.00 1.00 1.00 1.00 1.00 
SPDBVl 1.00 1.00 1.00 1.00 1.00 1.00 1.00 1.00 1.00 1.00 1.00 1.00 
SPDBVl 1.00 1.00 1.00 1.00 1.00 1.00 1.00 1.00 1.00 1.00 1.00 1.00 
SPDBVl 1.00 1.00 1.00 1.00 1.00 1.00 1.00 1.00 1.00 1.00 1.00 1.00 
SPDBVl 1.00 1.00 1.00 1.00 1.00 1.00 1.00 1.00 1.00 1.00 1.00 1.00 
SPDBVl 1.00 1.00 1.00 1.00 1.00 1.00 1.00 1.00 1.00 1.00 1.00 1.00 
SPDBVl 1.00 1.00 1.00 1.00 1.00 1.00 1.00 1.00 1.00 1.00 1.00 1.00 
SPDBVl 1.00 1.00 1.00 1.00 1.00 1.00 1.00 1.00 1.00 1.00 1.00 1.00 
SPDBVl 1.00 1.00 1.00 1.00 1.00 1.00 1.00 1.00 1.00 1.00 1.00 1.00 
SPDBVl 1.00 1.00 1.00 1.00 1.00 1.00 1.00 1.00 1.00 1.00 1.00 1.00 
SPDBVl 1.00 1.00 1.00 1.00 1.00 1.00 1.00 1.00 1.00 1.00 1.00 1.00 
SPDBVl 1.00 1.00 1.00 1.00 1.00 1.00 1.00 1.00 1.00 1.00 1.00 1.00 
SPDBVl 1.00 1.00 1.00 1.00 1.00 1.00 1.00 1.00 1.00 1.00 1.00 1.00 
SPDBVl 1.00 1.00 1.00 1.00 1.00 1.00 1.00 1.00 1.00 1.00 1.00 1.00 
SPDBVl 1.00 1.00 1.00 1.00 1.00 1.00 1.00 1.00 1.00 1.00 1.00 1.00 
SPDBVl 1.00 1.00 1.00 1.00 1.00 1.00 1.00 1.00 1.00 1.00 1.00 1.00 
SPDBVl 1.00 1.00 1.00 1.00 1.00 1.00 1.00 1.00 1.00 1.00 1.00 1.00 
SPDBVl 1.00 1.00 1.00 1.00 1.00 1.00 1.00 1.00 1.00 1.00 1.00 1.00 
SPDBVl 1.00 1.00 1.00 1.00 1.00 1.00 1.00 1.00 1.00 1.00 1.00 1.00 
SPDBVl 1.00 1.00 1.00 1.00 1.00 1.00 1.00 1.00 1.00 1.00 1.00 1.00 
SPDBVl 1.00 1.00 1.00 1.00 1.00 1.00 1.00 1.00 1.00 1.00 1.00 1.00 
SPDBVl 1.00 1.00 1.00 1.00 1.00 1.00 1.00 1.00 1.00 1.00 1.00 1.00 
SPDBVl 1.00 1.00 1.00 1.00 1.00 1.00 1.00 1.00 1.00 1.00 1.00 1.00 
SPDBVl 1.00 1.00 1.00 1.00 1.00 1.00 1.00 1.00 1.00 1.00 1.00 1.00 
SPDBVl 1.00 1.00 1.00 1.00 1.00 1.00 1.00 1.00 1.00 1.00 1.00 1.00 
SPDBVl 1.00 1.00 1.00 1.00 1.00 1.00 1.00 1.00 1.00 1.00 1.00 1.00 
SPDBVl 1.00 1.00 1.00 1.00 1.00 1.00 1.00 1.00 1.00 1.00 1.00 1.00 
SPDBVl 1.00 1.00 1.00 1.00 1.00 1.00 1.00 1.00 1.00 1.00 1.00 1.00 
SPDBVl 1.00 1.00 1.00 1.00 1.00 1.00 1.00 1.00 1.00 1.00 1.00 1.00 
SPDBVl 1.00 1.00 1.00 1.00 1.00 1.00 1.00 1.00 1.00 1.00 1.00 1.00 
SPDBVl 1.00 1.00 1.00 1.00 1.00 1.00 1.00 1.00 1.00 1.00 1.00 1.00 
SPDBVl 1.00 1.00 1.00 1.00 1.00 1.00 1.00 1.00 1.00 1.00 1.00 1.00 
SPDBVl 1.00 1.00 1.00 1.00 1.00 1.00 1.00 1.00 1.00 1.00 1.00 1.00 
SPDBVl 1.00 1.00 1.00 1.00 1.00 1.00 1.00 1.00 1.00 1.00 1.00 1.00 
SPDBVl 1.00 1.00 1.00 1.00 1.00 1.00 1.00 1.00 1.00 1.00 1.00 1.00 
SPDBVl 1.00 1.00 1.00 1.00 1.00 1.00 1.00 1.00 1.00 1.00 1.00 1.00 
SPDBVl 1.00 1.00 1.00 1.00 1.00 1.00 1.00 1.00 1.00 1.00 1.00 1.00 
SPDBVl 1.00 1.00 1.00 1.00 1.00 1.00 1.00 1.00 1.00 1.00 1.00 1.00 
SPDBVl 1.00 1.00 1.00 1.00 1.00 1.00 1.00 1.00 1.00 1.00 1.00 1.00 
SPDBVl 1.00 1.00 1.00 1.00 1.00 1.00 1.00 1.00 1.00 1.00 1.00 1.00 
SPDBVl 1.00 1.00 1.00 1.00 1.00 1.00 1.00 1.00 1.00 1.00 1.00 1.00 
SPDBVl 1.00 1.00 1.00 1.00 1.00 1.00 1.00 1.00 1.00 1.00 1.00 1.00 
SPDBVl 1.00 1.00 1.00 1.00 1.00 1.00 1.00 1.00 1.00 1.00 1.00 1.00 
SPDBVl 1.00 1.00 1.00 1.00 1.00 1.00 1.00 1.00 1.00 1.00 1.00 1.00 
SPDBVl 1.00 1.00 1.00 1.00 1.00 1.00 1.00 1.00 1.00 1.00 1.00 1.00 
SPDBVl 1.00 1.00 1.00 1.00 1.00 1.00 1.00 1.00 1.00 1.00 1.00 1.00 
SPDBVl 1.00 1.00 1.00 1.00 1.00 1.00 1.00 1.00 1.00 1.00 1.00 1.00 
SPDBVl 1.00 1.00 1.00 1.00 1.00 1.00 1.00 1.00 1.00 1.00 1.00 1.00 
SPDBVl 1.00 1.00 1.00 1.00 1.00 1.00 1.00 1.00 1.00 1.00 1.00 1.00 
SPDBVl 1.00 1.00 1.00 1.00 1.00 1.00 1.00 1.00 1.00 1.00 1.00 1.00 
SPDBVl 1.00 1.00 1.00 1.00 1.00 1.00 1.00 1.00 1.00 1.00 1.00 1.00 
SPDBVl 1.00 1.00 1.00 1.00 1.00 1.00 1.00 1.00 1.00 1.00 1.00 1.00 
SPDBVl 1.00 1.00 1.00 1.00 1.00 1.00 1.00 1.00 1.00 1.00 1.00 1.00 
SPDBVl 1.00 1.00 1.00 1.00 1.00 1.00 1.00 1.00 1.00 1.00 1.00 1.00 
SPDBVl 1.00 1.00 1.00 1.00 1.00 1.00 1.00 1.00 1.00 1.00 1.00 1.00 
SPDBVl 1.00 1.00 1.00 1.00 1.00 1.00 1.00 1.00 1.00 1.00 1.00 1.00 
SPDBVl 1.00 1.00 1.00 1.00 1.00 1.00 1.00 1.00 1.00 1.00 1.00 1.00 
SPDBVl 1.00 1.00 1.00 1.00 1.00 1.00 1.00 1.00 1.00 1.00 1.00 1.00 
SPDBVl 1.00 1.00 1.00 1.00 1.00 1.00 1.00 1.00 1.00 
SPDBVb 0.00 0.00 0.20
SPDBVg    64    64    64    64    64    64    64    64    64    64
SPDBVg    64    64    64    64    64    64    64    64    64    64
SPDBVg    64    64    64    64    64    64    64    64    64    64
SPDBVg    64    64    64    64    64    64    64    64    64    64
SPDBVg    64    64    64    64    64    64    64    64    64    64
SPDBVg    64    64    64    64    64    64    64    64    64    64
SPDBVg    64    64    64    64    64    64    64    64    64    64
SPDBVg    64    64    64    64    64    64    64    64    64    64
SPDBVg    64    64    64    64    64    64    64    64    64    64
SPDBVg    64    64    64    64    64    64    64    64    64    64
SPDBVg    64    64    64    64    64    64    64    64    64    64
SPDBVg    64    64    64    64    64    64    64    64    64    64
SPDBVg    64    64    64    64    64    64    64    64    64    64
SPDBVg    64    64    64    64    64    64    64    64    64    64
SPDBVg    64    64    64    64    64    64    64    64    64    64
SPDBVg    64    64    64    64    64    64    64    64    64    64
SPDBVg    64    64    64    64    64    64    64    64    64    64
SPDBVg    64    64    64    64    64    64    64    64    64    64
SPDBVg    64    64    64    64    64    64    64    64    64    64
SPDBVg    64    64    64    64    64    64    64    64    64    64
SPDBVg    64    64    64    64    64    64    64    64    64    64
SPDBVg    64    64    64    64    64    64    64    64    64    64
SPDBVg    64    64    64    64    64    64    64    64    64    64
SPDBVg    64    64    64    64    64    64    64    64    64    64
SPDBVg    64    64    64    64    64    64    64    64    64    64
SPDBVg    64    64    64    64    64    64    64    64    64    64
SPDBVg    64    64    64    64    64    64    64    64    64    64
SPDBVg    64    64    64    64    64    64    64    64    64    64
SPDBVg    64    64    64
SPDBVi        1 1 1 0 1 0 1 1 0 1 0 1 1 0  0
SPDBVp        0
END
